# Supplementary material for: Novel hexameric tin carboxylate clusters as efficient negative-tone EUV photoresists: high resolution with well-defined patterns under low energy doses
Source: Nanoscale Adv. 2023 Apr 28;5(11):3033–43. doi: 10.1039/d3na00131h (PMC10228491; doi:10.1039/d3na00131h)
Supplement: NA-005-D3NA00131H-s002 [file NA-005-D3NA00131H-s002.cif]

# Electronic Supplementary Material (ESI) for Nanoscale Advances.
# This journal is © The Royal Society of Chemistry 2023

####################################################################### 
# 
# This file contains crystal structure data downloaded from the 
# Cambridge Structural Database (CSD) hosted by the Cambridge 
# Crystallographic Data Centre (CCDC).
# 
# Full information about CCDC data access policies and citation 
# guidelines are available at http://www.ccdc.cam.ac.uk/access/V1 
# 
# Audit and citation data items may have been added by the CCDC. 
# Please retain this information to preserve the provenance of 
# this file and to allow appropriate attribution of the data. 
# 
#######################################################################

data_220347lt_auto
_database_code_depnum_ccdc_archive 'CCDC 2177714'
loop_
_audit_author_name
_audit_author_address
'Yan-Ru Wu'
;National Tsing Hua University, Department of Chemistry
Taiwan
;
_audit_update_record             
;
2022-06-08 deposited with the CCDC.	2023-04-28 downloaded from the CCDC.
;
_audit_creation_date             2022-05-18
_audit_creation_method           
;
Olex2 1.5
(compiled 2022.04.07 svn.rca3783a0 for OlexSys, GUI svn.r6498)
;
_shelx_SHELXL_version_number     2018/3
_chemical_name_common            ?
_chemical_name_systematic        ?
_chemical_formula_moiety         'C32 H55 Cl O10 Sn3'
_chemical_formula_sum            'C32 H55 Cl O10 Sn3'
_chemical_formula_weight         991.28
_chemical_melting_point          ?
loop_
_atom_type_symbol
_atom_type_description
_atom_type_scat_dispersion_real
_atom_type_scat_dispersion_imag
_atom_type_scat_source
C C 0.0181 0.0091 'International Tables Vol C Tables 4.2.6.8 and 6.1.1.4'
H H 0.0000 0.0000 'International Tables Vol C Tables 4.2.6.8 and 6.1.1.4'
Cl Cl 0.3639 0.7018 'International Tables Vol C Tables 4.2.6.8 and 6.1.1.4'
O O 0.0492 0.0322 'International Tables Vol C Tables 4.2.6.8 and 6.1.1.4'
Sn Sn 0.0259 5.4591 'International Tables Vol C Tables 4.2.6.8 and 6.1.1.4'

_shelx_space_group_comment       
;
The symmetry employed for this shelxl refinement is uniquely defined
by the following loop, which should always be used as a source of
symmetry information in preference to the above space-group names.
They are only intended as comments.
;
_space_group_crystal_system      triclinic
_space_group_IT_number           2
_space_group_name_H-M_alt        'P -1'
_space_group_name_Hall           '-P 1'
loop_
_space_group_symop_operation_xyz
'x, y, z'
'-x, -y, -z'

_cell_length_a                   12.4749(4)
_cell_length_b                   12.5391(3)
_cell_length_c                   15.0700(4)
_cell_angle_alpha                90.977(2)
_cell_angle_beta                 104.825(3)
_cell_angle_gamma                117.675(3)
_cell_volume                     1992.54(11)
_cell_formula_units_Z            2
_cell_measurement_reflns_used    14915
_cell_measurement_temperature    99.99(10)
_cell_measurement_theta_max      72.4270
_cell_measurement_theta_min      3.9950
_shelx_estimated_absorpt_T_max   ?
_shelx_estimated_absorpt_T_min   ?
_exptl_absorpt_coefficient_mu    15.858
_exptl_absorpt_correction_T_max  1.00000
_exptl_absorpt_correction_T_min  0.45812
_exptl_absorpt_correction_type   multi-scan
_exptl_absorpt_process_details   
;
CrysAlisPro 1.171.42.33a (Rigaku Oxford Diffraction, 2021)
Empirical absorption correction using spherical harmonics,
implemented in SCALE3 ABSPACK scaling algorithm.
;
_exptl_absorpt_special_details   ?
_exptl_crystal_colour            colourless
_exptl_crystal_colour_primary    colourless
_exptl_crystal_density_diffrn    1.652
_exptl_crystal_density_meas      ?
_exptl_crystal_density_method    ?
_exptl_crystal_description       plate
_exptl_crystal_F_000             988
_exptl_crystal_size_max          0.21
_exptl_crystal_size_mid          0.14
_exptl_crystal_size_min          0.06
_exptl_transmission_factor_max   ?
_exptl_transmission_factor_min   ?
_diffrn_reflns_av_R_equivalents  0.0478
_diffrn_reflns_av_unetI/netI     0.0387
_diffrn_reflns_Laue_measured_fraction_full 0.992
_diffrn_reflns_Laue_measured_fraction_max 0.943
_diffrn_reflns_limit_h_max       14
_diffrn_reflns_limit_h_min       -15
_diffrn_reflns_limit_k_max       15
_diffrn_reflns_limit_k_min       -13
_diffrn_reflns_limit_l_max       18
_diffrn_reflns_limit_l_min       -18
_diffrn_reflns_number            26569
_diffrn_reflns_point_group_measured_fraction_full 0.992
_diffrn_reflns_point_group_measured_fraction_max 0.943
_diffrn_reflns_theta_full        67.684
_diffrn_reflns_theta_max         72.960
_diffrn_reflns_theta_min         3.072
_diffrn_ambient_environment      N~2~
_diffrn_ambient_temperature      99.99(10)
_diffrn_detector                 'Hybrid Pixel Array Detector'
_diffrn_detector_area_resol_mean 10.0000
_diffrn_detector_type            'HyPix-Arc 150'
_diffrn_measured_fraction_theta_full 0.992
_diffrn_measured_fraction_theta_max 0.943
_diffrn_measurement_details      
;
List of Runs (angles in degrees, time in seconds):

  # Type    Start    End  Width  t~exp~   \w     \q     \k     \f   Frames
#--------------------------------------------------------------------------
  1  \w     48.00  73.00   0.50    0.13    --   76.50  15.00  60.00   50
  2  \w     67.00 100.00   0.50    0.13    --   56.45  15.00 -30.00   66
  3  \w     59.00 115.00   0.50    0.13    --   76.50  15.00 -90.00  112
  4  \w     52.00 122.00   0.50    0.13    --   76.50  15.00-150.00  140
  5  \w     43.00  86.00   0.50    0.13    --   80.36-103.00-176.87   86
  6  \w     44.00  78.00   0.50    0.13    --   56.45-125.00-150.00   68
  7  \w     38.00  64.00   0.50    0.13    --   69.44-125.00 -30.00   52
  8  \w     67.00  94.00   0.50    0.13    --   69.44-125.00 -30.00   54
  9  \w     76.00 101.00   0.50    0.13    --   80.36-125.00-107.25   50
 10  \w     24.00  70.00   0.50    0.13    --   56.45-125.00   0.00   92
 11  \w     50.00 100.00   0.50    0.13    --   80.36-123.00  35.99  100
 12  \w     47.00  98.00   0.50    0.13    --   80.36-118.00 -12.48  102
 13  \w     46.00  93.00   0.50    0.13    --   76.50-118.00  83.00   94
 14  \w     54.00  91.00   0.50    0.13    --   69.44-118.00  83.00   74
 15  \w     50.00  97.00   0.50    0.13    --   80.36-116.00 153.17   94
 16  \w     27.00  91.00   0.50    0.13    --   69.44-125.00 150.00  128
 17  \w     25.00  51.00   0.50    0.13    --   56.45-125.00 120.00   52
 18  \w     21.00  51.00   0.50    0.13    --   56.45-118.00  83.00   60
 19  \w     44.00  97.00   0.50    0.13    --   80.36-114.00 107.42  106
 20  \w     32.00  71.00   0.50    0.13    --   76.50-111.00  60.00   78
 21  \w     48.00  91.00   0.50    0.13    --   76.50-111.00   0.00   86
 22  \w     36.00  62.00   0.50    0.13    --   76.50-111.00 -60.00   52
 23  \w     69.00  94.00   0.50    0.13    --   80.36-108.00-145.00   50
 24  \w     49.00  93.00   0.50    0.13    --   76.50-111.00-150.00   88
 25  \w   -106.00 -33.00   0.50    0.13    --  -59.20 -15.00  90.00  146
 26  \w   -110.00 -46.00   0.50    0.13    --  -75.35 -15.00  30.00  128
 27  \w   -108.00 -41.00   0.50    0.13    --  -72.19 -15.00 -30.00  134
 28  \w   -102.00 -51.00   0.50    0.13    --  -75.35 -15.00 -30.00  102
 29  \w   -110.00 -46.00   0.50    0.13    --  -75.35 -15.00 -90.00  128
 30  \w   -100.00 -67.00   0.50    0.13    --  -75.35 -15.00-150.00   66
 31  \w   -117.00 -45.00   0.50    0.13    --  -72.19 -15.00-150.00  144
 32  \w    -90.00 -31.00   0.50    0.13    --  -75.35 111.00-150.00  118
 33  \w    -55.00 -25.00   0.50    0.13    --  -59.20 125.00 -60.00   60
 34  \w    -57.00 -29.00   0.50    0.13    --  -59.20 125.00  60.00   56
 35  \w    -59.00 -20.00   0.50    0.13    --  -59.20 118.00 169.00   78
 36  \w    -87.00 -62.00   0.50    0.13    --  -75.35 118.00 169.00   50
 37  \w    -91.00 -49.00   0.50    0.13    --  -72.19 118.00 169.00   84
 38  \w    -63.00 -35.00   0.50    0.13    --  -80.00 114.00  99.93   56
 39  \w    -96.00 -57.00   0.50    0.13    --  -80.00 111.00-113.99   78
;
_diffrn_measurement_device       'four-circle diffractometer'
_diffrn_measurement_device_type  'XtaLAB Synergy R, DW system, HyPix-Arc 150'
_diffrn_measurement_method       '\w scans'
_diffrn_orient_matrix_type       
'CrysAlisPro convention (1999,Acta A55,543-557)'
_diffrn_orient_matrix_UB_11      -0.1177577000
_diffrn_orient_matrix_UB_12      0.0016187000
_diffrn_orient_matrix_UB_13      -0.0629358000
_diffrn_orient_matrix_UB_21      -0.0180330000
_diffrn_orient_matrix_UB_22      0.0510377000
_diffrn_orient_matrix_UB_23      0.0854759000
_diffrn_orient_matrix_UB_31      0.0845402000
_diffrn_orient_matrix_UB_32      0.1309077000
_diffrn_orient_matrix_UB_33      -0.0142990000
_diffrn_radiation_monochromator  mirror
_diffrn_radiation_probe          x-ray
_diffrn_radiation_type           'Cu K\a'
_diffrn_radiation_wavelength     1.54184
_diffrn_source                   'Rotating-anode X-ray tube'
_diffrn_source_type              'Rigaku (Cu) X-ray Source'
_reflns_Friedel_coverage         0.000
_reflns_Friedel_fraction_full    .
_reflns_Friedel_fraction_max     .
_reflns_number_gt                6226
_reflns_number_total             7521
_reflns_special_details          
;
 Reflections were merged by SHELXL according to the crystal
 class for the calculation of statistics and refinement.
 
 _reflns_Friedel_fraction is defined as the number of unique
 Friedel pairs measured divided by the number that would be
 possible theoretically, ignoring centric projections and
 systematic absences.
;
_reflns_threshold_expression     'I > 2\s(I)'
_computing_cell_refinement       'CrysAlisPro 1.171.42.33a (Rigaku OD, 2021)'
_computing_data_collection       'CrysAlisPro 1.171.42.33a (Rigaku OD, 2021)'
_computing_data_reduction        'CrysAlisPro 1.171.42.33a (Rigaku OD, 2021)'
_computing_molecular_graphics    'Olex2 1.5 (Dolomanov et al., 2009)'
_computing_publication_material  'Olex2 1.5 (Dolomanov et al., 2009)'
_computing_structure_refinement  'SHELXL 2018/3 (Sheldrick, 2015)'
_computing_structure_solution    'SHELXT 2018/2 (Sheldrick, 2018)'
_refine_diff_density_max         1.629
_refine_diff_density_min         -1.521
_refine_diff_density_rms         0.140
_refine_ls_extinction_coef       .
_refine_ls_extinction_method     none
_refine_ls_goodness_of_fit_ref   1.273
_refine_ls_hydrogen_treatment    constr
_refine_ls_matrix_type           full
_refine_ls_number_parameters     536
_refine_ls_number_reflns         7521
_refine_ls_number_restraints     317
_refine_ls_R_factor_all          0.0678
_refine_ls_R_factor_gt           0.0592
_refine_ls_restrained_S_all      1.288
_refine_ls_shift/su_max          4.792
_refine_ls_shift/su_mean         0.177
_refine_ls_structure_factor_coef Fsqd
_refine_ls_weighting_details     
'w=1/[\s^2^(Fo^2^)+(0.1000P)^2^] where P=(Fo^2^+2Fc^2^)/3'
_refine_ls_weighting_scheme      calc
_refine_ls_wR_factor_gt          0.1713
_refine_ls_wR_factor_ref         0.1778
_refine_special_details          ?
_olex2_refinement_description    
;
1. Fixed Uiso
 At 1.2 times of:
  All C(H) groups, All C(H,H) groups
 At 1.5 times of:
  All C(H,H,H) groups
2. Rigid bond restraints
 C2, C3, C4, C5, C2', C3', C4', C5'
 with sigma for 1-2 distances of 0.01 and sigma for 1-3 distances of 0.01
 C7, C8, C9, C10, C7', C8', C9', C10'
 with sigma for 1-2 distances of 0.01 and sigma for 1-3 distances of 0.01
 C12, C13, C14, C15, C12', C13', C14', C15'
 with sigma for 1-2 distances of 0.01 and sigma for 1-3 distances of 0.01
3. Uiso/Uaniso restraints and constraints
C2 \\sim C3 \\sim C4 \\sim C5 \\sim C2' \\sim C3' \\sim C4' \\sim C5': within
2A with sigma of 0.01 and sigma for terminal atoms of 0.02 within 2A
C7 \\sim C8 \\sim C9 \\sim C10 \\sim C7' \\sim C8' \\sim C9' \\sim C10': within
2A with sigma of 0.01 and sigma for terminal atoms of 0.02 within 2A
C12 \\sim C13 \\sim C14 \\sim C15 \\sim C12' \\sim C13' \\sim C14' \\sim C15':
within 2A with sigma of 0.01 and sigma for terminal atoms of 0.02 within 2A
4. Same fragment restrains
{C2, C3, C4, C5} sigma for 1-2: 0.02, 1-3: 0.04
as in
{C2', C3', C4', C5'}
{C2, C3, C4, C5} sigma for 1-2: 0.02, 1-3: 0.04
as in
{C7, C8, C9, C10}
{C7, C8, C9, C10} sigma for 1-2: 0.02, 1-3: 0.04
as in
{C7', C8', C9', C10'}
{C12, C13, C14, C15} sigma for 1-2: 0.02, 1-3: 0.04
as in
{C12', C13', C14', C15'}
5. Others
 Sof(C7')=Sof(H7')=Sof(C8')=Sof(H8'A)=Sof(H8'B)=Sof(H8'C)=Sof(C9')=Sof(H9')=
 Sof(C10')=Sof(H10C)=Sof(H10D)=1-FVAR(1)
 Sof(C7)=Sof(H7)=Sof(C8)=Sof(H8A)=Sof(H8B)=Sof(H8C)=Sof(C9)=Sof(H9)=Sof(C10)=
 Sof(H10A)=Sof(H10B)=FVAR(1)
 Sof(C12')=Sof(H12')=Sof(C13')=Sof(H13D)=Sof(H13E)=Sof(H13F)=Sof(C14')=
 Sof(H14')=Sof(C15')=Sof(H15C)=Sof(H15D)=1-FVAR(2)
 Sof(C12)=Sof(H12)=Sof(C13)=Sof(H13A)=Sof(H13B)=Sof(H13C)=Sof(C14)=Sof(H14)=
 Sof(C15)=Sof(H15A)=Sof(H15B)=FVAR(2)
 Sof(C2')=Sof(H2')=Sof(C3')=Sof(H3'A)=Sof(H3'B)=Sof(H3'C)=Sof(C4')=Sof(H4')=
 Sof(C5')=Sof(H5'A)=Sof(H5'B)=1-FVAR(3)
 Sof(C2)=Sof(H2)=Sof(C3)=Sof(H3A)=Sof(H3B)=Sof(H3C)=Sof(C4)=Sof(H4)=Sof(C5)=
 Sof(H5A)=Sof(H5B)=FVAR(3)
6.a Ternary CH refined with riding coordinates:
 C2(H2), C2'(H2'), C7(H7), C7'(H7'), C12(H12), C12'(H12'), C17(H17)
6.b Secondary CH2 refined with riding coordinates:
 C21(H21A,H21B), C22(H22A,H22B), C23(H23A,H23B), C25(H25A,H25B), C26(H26A,
 H26B), C27(H27A,H27B), C29(H29A,H29B), C30(H30A,H30B), C31(H31A,H31B)
6.c Aromatic/amide H refined with riding coordinates:
 C4(H4), C4'(H4'), C9(H9), C9'(H9'), C14(H14), C14'(H14'), C19(H19)
6.d X=CH2 refined with riding coordinates:
 C5(H5A,H5B), C5'(H5'A,H5'B), C10(H10A,H10B), C10'(H10C,H10D), C15(H15A,H15B),
 C15'(H15C,H15D), C20(H20A,H20B)
6.e Idealised Me refined as rotating group:
 C3(H3A,H3B,H3C), C3'(H3'A,H3'B,H3'C), C8(H8A,H8B,H8C), C8'(H8'A,H8'B,H8'C),
 C13(H13A,H13B,H13C), C13'(H13D,H13E,H13F), C18(H18A,H18B,H18C), C24(H24A,H24B,
 H24C), C28(H28A,H28B,H28C), C32(H32A,H32B,H32C)
;
_atom_sites_solution_hydrogens   geom
_atom_sites_solution_primary     dual
_atom_sites_solution_secondary   ?
loop_
_atom_site_label
_atom_site_type_symbol
_atom_site_fract_x
_atom_site_fract_y
_atom_site_fract_z
_atom_site_U_iso_or_equiv
_atom_site_adp_type
_atom_site_occupancy
_atom_site_site_symmetry_order
_atom_site_calc_flag
_atom_site_refinement_flags_posn
_atom_site_refinement_flags_adp
_atom_site_refinement_flags_occupancy
_atom_site_disorder_assembly
_atom_site_disorder_group
C1 C 0.7053(8) 0.3914(9) 0.4972(6) 0.077(2) Uani 1 1 d . . . . .
C2 C 0.7953(16) 0.3564(19) 0.5588(15) 0.139(5) Uani 0.719(14) 1 d D U P A 1
H2 H 0.736602 0.274431 0.570773 0.166 Uiso 0.719(14) 1 calc R U P A 1
C3 C 0.871(3) 0.426(3) 0.6560(17) 0.164(8) Uani 0.719(14) 1 d D U P A 1
H3A H 0.954731 0.490189 0.655694 0.246 Uiso 0.719(14) 1 calc R U P A 1
H3B H 0.880194 0.370652 0.698073 0.246 Uiso 0.719(14) 1 calc R U P A 1
H3C H 0.826251 0.464076 0.677110 0.246 Uiso 0.719(14) 1 calc R U P A 1
C4 C 0.8737(19) 0.331(2) 0.5196(16) 0.156(5) Uani 0.719(14) 1 d D U P A 1
H4 H 0.932781 0.395260 0.496516 0.187 Uiso 0.719(14) 1 calc R U P A 1
C5 C 0.871(2) 0.217(2) 0.5120(19) 0.179(7) Uani 0.719(14) 1 d D U P A 1
H5A H 0.813100 0.150152 0.534285 0.215 Uiso 0.719(14) 1 calc R U P A 1
H5B H 0.926974 0.206501 0.484612 0.215 Uiso 0.719(14) 1 calc R U P A 1
C2' C 0.844(5) 0.380(4) 0.501(3) 0.156(7) Uani 0.281(14) 1 d D U P A 2
H2' H 0.879147 0.395827 0.446852 0.187 Uiso 0.281(14) 1 calc R U P A 2
C3' C 0.791(4) 0.251(4) 0.530(3) 0.142(7) Uani 0.281(14) 1 d D U P A 2
H3'A H 0.708640 0.196077 0.484153 0.213 Uiso 0.281(14) 1 calc R U P A 2
H3'B H 0.779107 0.256539 0.591143 0.213 Uiso 0.281(14) 1 calc R U P A 2
H3'C H 0.850008 0.220408 0.531487 0.213 Uiso 0.281(14) 1 calc R U P A 2
C4' C 0.912(4) 0.459(4) 0.586(4) 0.155(6) Uani 0.281(14) 1 d D U P A 2
H4' H 0.997358 0.521413 0.596590 0.186 Uiso 0.281(14) 1 calc R U P A 2
C5' C 0.852(6) 0.446(7) 0.657(4) 0.142(7) Uani 0.281(14) 1 d D U P A 2
H5'A H 0.766695 0.384066 0.646082 0.171 Uiso 0.281(14) 1 calc R U P A 2
H5'B H 0.897075 0.499301 0.714681 0.171 Uiso 0.281(14) 1 calc R U P A 2
C6 C 0.5949(9) 0.3142(9) 0.1749(7) 0.083(2) Uani 1 1 d . . . . .
C7 C 0.666(4) 0.269(4) 0.140(3) 0.197(7) Uani 0.491(13) 1 d D U P B 1
H7 H 0.630152 0.181109 0.145910 0.236 Uiso 0.491(13) 1 calc R U P B 1
C8 C 0.807(3) 0.337(4) 0.203(3) 0.206(8) Uani 0.491(13) 1 d D U P B 1
H8A H 0.824760 0.413459 0.237279 0.309 Uiso 0.491(13) 1 calc R U P B 1
H8B H 0.863463 0.355416 0.163812 0.309 Uiso 0.491(13) 1 calc R U P B 1
H8C H 0.821424 0.285115 0.246826 0.309 Uiso 0.491(13) 1 calc R U P B 1
C9 C 0.693(3) 0.283(3) 0.054(3) 0.202(8) Uani 0.491(13) 1 d D U P B 1
H9 H 0.713180 0.358453 0.031911 0.242 Uiso 0.491(13) 1 calc R U P B 1
C10 C 0.692(4) 0.190(3) 0.002(3) 0.238(12) Uani 0.491(13) 1 d D U P B 1
H10A H 0.672287 0.114027 0.022932 0.286 Uiso 0.491(13) 1 calc R U P B 1
H10B H 0.711036 0.202204 -0.055845 0.286 Uiso 0.491(13) 1 calc R U P B 1
C7' C 0.643(4) 0.235(4) 0.136(4) 0.199(7) Uani 0.509(13) 1 d D U P B 2
H7' H 0.694320 0.281479 0.094787 0.239 Uiso 0.509(13) 1 calc R U P B 2
C8' C 0.565(3) 0.098(3) 0.091(3) 0.220(10) Uani 0.509(13) 1 d D U P B 2
H8'A H 0.581725 0.048359 0.136669 0.331 Uiso 0.509(13) 1 calc R U P B 2
H8'B H 0.588756 0.085920 0.036518 0.331 Uiso 0.509(13) 1 calc R U P B 2
H8'C H 0.474060 0.073048 0.072799 0.331 Uiso 0.509(13) 1 calc R U P B 2
C9' C 0.727(3) 0.224(4) 0.216(3) 0.210(8) Uani 0.509(13) 1 d D U P B 2
H9' H 0.699185 0.194715 0.268493 0.252 Uiso 0.509(13) 1 calc R U P B 2
C10' C 0.850(3) 0.259(4) 0.214(3) 0.235(10) Uani 0.509(13) 1 d D U P B 2
H10C H 0.875659 0.288165 0.161272 0.282 Uiso 0.509(13) 1 calc R U P B 2
H10D H 0.908876 0.253268 0.265913 0.282 Uiso 0.509(13) 1 calc R U P B 2
C11 C 0.3172(7) 0.4051(7) 0.1737(5) 0.0685(18) Uani 1 1 d . . . . .
C12 C 0.180(3) 0.412(6) 0.137(3) 0.151(6) Uani 0.662(14) 1 d D U P C 1
H12 H 0.169936 0.446331 0.192431 0.181 Uiso 0.662(14) 1 calc R U P C 1
C13 C 0.0868(19) 0.2713(19) 0.1179(19) 0.157(8) Uani 0.662(14) 1 d D U P C 1
H13A H 0.087913 0.234920 0.060303 0.236 Uiso 0.662(14) 1 calc R U P C 1
H13B H 0.000780 0.256540 0.111976 0.236 Uiso 0.662(14) 1 calc R U P C 1
H13C H 0.113580 0.234415 0.169879 0.236 Uiso 0.662(14) 1 calc R U P C 1
C14 C 0.1916(18) 0.485(2) 0.0840(18) 0.156(6) Uani 0.662(14) 1 d D U P C 1
H14 H 0.233998 0.494636 0.038123 0.187 Uiso 0.662(14) 1 calc R U P C 1
C15 C 0.135(2) 0.551(2) 0.099(2) 0.205(9) Uani 0.662(14) 1 d D U P C 1
H15A H 0.094194 0.536236 0.146501 0.246 Uiso 0.662(14) 1 calc R U P C 1
H15B H 0.136331 0.612485 0.062509 0.246 Uiso 0.662(14) 1 calc R U P C 1
C12' C 0.197(5) 0.347(12) 0.107(6) 0.150(6) Uani 0.338(14) 1 d D U P C 2
H12' H 0.181900 0.267731 0.077355 0.180 Uiso 0.338(14) 1 calc R U P C 2
C13' C 0.080(4) 0.321(5) 0.162(3) 0.165(10) Uani 0.338(14) 1 d D U P C 2
H13D H 0.052716 0.381926 0.150655 0.247 Uiso 0.338(14) 1 calc R U P C 2
H13E H 0.115268 0.325556 0.228640 0.247 Uiso 0.338(14) 1 calc R U P C 2
H13F H 0.007774 0.239094 0.136047 0.247 Uiso 0.338(14) 1 calc R U P C 2
C14' C 0.170(3) 0.415(4) 0.035(3) 0.146(7) Uani 0.338(14) 1 d D U P C 2
H14' H 0.209922 0.500996 0.039783 0.175 Uiso 0.338(14) 1 calc R U P C 2
C15' C 0.079(3) 0.335(4) -0.040(3) 0.145(10) Uani 0.338(14) 1 d D U P C 2
H15C H 0.043932 0.249996 -0.039710 0.174 Uiso 0.338(14) 1 calc R U P C 2
H15D H 0.050162 0.364513 -0.094047 0.174 Uiso 0.338(14) 1 calc R U P C 2
C16 C 0.5247(7) 0.7193(7) 0.3166(5) 0.0618(16) Uani 1 1 d . . . . .
C17 C 0.4744(9) 0.8071(9) 0.2971(7) 0.083(2) Uani 1 1 d . . . . .
H17 H 0.381600 0.761303 0.290132 0.100 Uiso 1 1 calc R U . . .
C18 C 0.4889(19) 0.8593(17) 0.2108(12) 0.193(9) Uani 1 1 d . . . . .
H18A H 0.572251 0.932106 0.224221 0.290 Uiso 1 1 calc R U . . .
H18B H 0.422430 0.881576 0.186797 0.290 Uiso 1 1 calc R U . . .
H18C H 0.481427 0.798799 0.164179 0.290 Uiso 1 1 calc R U . . .
C19 C 0.5338(14) 0.9026(12) 0.3783(13) 0.155(7) Uani 1 1 d . . . . .
H19 H 0.548092 0.869580 0.433632 0.186 Uiso 1 1 calc R U . . .
C20 C 0.565(2) 0.9931(18) 0.3939(19) 0.241(12) Uani 1 1 d . . . . .
H20A H 0.556654 1.038947 0.345535 0.290 Uiso 1 1 calc R U . . .
H20B H 0.601195 1.031852 0.456910 0.290 Uiso 1 1 calc R U . . .
C21 C 0.7765(7) 0.7577(7) 0.4872(5) 0.0692(19) Uani 1 1 d . . . . .
H21A H 0.819062 0.767049 0.438467 0.083 Uiso 1 1 calc R U . . .
H21B H 0.750419 0.821248 0.486178 0.083 Uiso 1 1 calc R U . . .
C22 C 0.8705(7) 0.7798(8) 0.5800(6) 0.085(2) Uani 1 1 d . . . . .
H22A H 0.904270 0.722350 0.579397 0.102 Uiso 1 1 calc R U . . .
H22B H 0.827148 0.763755 0.628683 0.102 Uiso 1 1 calc R U . . .
C23 C 0.9809(10) 0.9110(9) 0.6037(7) 0.112(4) Uani 1 1 d . . . . .
H23A H 1.025286 0.926266 0.555601 0.134 Uiso 1 1 calc R U . . .
H23B H 0.946780 0.968328 0.602591 0.134 Uiso 1 1 calc R U . . .
C24 C 1.0745(13) 0.9354(14) 0.6975(9) 0.169(7) Uani 1 1 d . . . . .
H24A H 1.028768 0.894910 0.741596 0.254 Uiso 1 1 calc R U . . .
H24B H 1.123938 1.023490 0.719565 0.254 Uiso 1 1 calc R U . . .
H24C H 1.131584 0.903771 0.692496 0.254 Uiso 1 1 calc R U . . .
C25 C 0.3452(9) 0.1297(7) 0.3340(6) 0.080(2) Uani 1 1 d . . . . .
H25A H 0.399785 0.093478 0.359966 0.096 Uiso 1 1 calc R U . . .
H25B H 0.296926 0.125936 0.377857 0.096 Uiso 1 1 calc R U . . .
C26 C 0.2523(11) 0.0515(8) 0.2433(7) 0.112(4) Uani 1 1 d . . . . .
H26A H 0.299299 0.055056 0.198527 0.134 Uiso 1 1 calc R U . . .
H26B H 0.195067 0.085132 0.217587 0.134 Uiso 1 1 calc R U . . .
C27 C 0.1713(13) -0.0835(9) 0.2529(8) 0.134(5) Uani 1 1 d . . . . .
H27A H 0.228587 -0.111381 0.290156 0.160 Uiso 1 1 calc R U . . .
H27B H 0.112801 -0.087810 0.288116 0.160 Uiso 1 1 calc R U . . .
C28 C 0.0990(14) -0.1655(11) 0.1680(10) 0.150(6) Uani 1 1 d . . . . .
H28A H 0.035444 -0.144374 0.133205 0.225 Uiso 1 1 calc R U . . .
H28B H 0.056278 -0.248963 0.181087 0.225 Uiso 1 1 calc R U . . .
H28C H 0.155135 -0.159840 0.131100 0.225 Uiso 1 1 calc R U . . .
C29 C 0.6183(9) 0.6534(7) 0.0866(5) 0.079(2) Uani 1 1 d . . . . .
H29A H 0.628024 0.603799 0.040581 0.095 Uiso 1 1 calc R U . . .
H29B H 0.534837 0.649156 0.060692 0.095 Uiso 1 1 calc R U . . .
C30 C 0.7217(8) 0.7850(7) 0.0998(6) 0.078(2) Uani 1 1 d . . . . .
H30A H 0.717105 0.833204 0.150074 0.094 Uiso 1 1 calc R U . . .
H30B H 0.805298 0.788260 0.119936 0.094 Uiso 1 1 calc R U . . .
C31 C 0.7121(12) 0.8421(9) 0.0139(6) 0.112(4) Uani 1 1 d . . . . .
H31A H 0.629963 0.841973 -0.005336 0.135 Uiso 1 1 calc R U . . .
H31B H 0.714761 0.793401 -0.037085 0.135 Uiso 1 1 calc R U . . .
C32 C 0.8198(14) 0.9724(9) 0.0302(8) 0.143(6) Uani 1 1 d . . . . .
H32A H 0.812159 1.022700 0.076122 0.215 Uiso 1 1 calc R U . . .
H32B H 0.815540 1.005240 -0.028389 0.215 Uiso 1 1 calc R U . . .
H32C H 0.901184 0.973299 0.053384 0.215 Uiso 1 1 calc R U . . .
Cl1 Cl 0.84519(18) 0.6648(2) 0.28444(15) 0.0851(6) Uani 1 1 d . . . . .
O1 O 0.7200(4) 0.4977(5) 0.5183(3) 0.0636(11) Uani 1 1 d . . . . .
O2 O 0.6212(5) 0.3136(5) 0.4272(4) 0.0750(14) Uani 1 1 d . . . . .
O3 O 0.5335(6) 0.2640(5) 0.2285(4) 0.0841(16) Uani 1 1 d . . . . .
O4 O 0.6120(6) 0.4171(6) 0.1500(4) 0.0890(17) Uani 1 1 d . . . . .
O5 O 0.3198(5) 0.3269(5) 0.2262(3) 0.0703(13) Uani 1 1 d . . . . .
O6 O 0.4110(5) 0.4899(5) 0.1595(4) 0.0788(15) Uani 1 1 d . . . . .
O7 O 0.6028(5) 0.7218(5) 0.2767(3) 0.0657(12) Uani 1 1 d . . . . .
O8 O 0.4907(4) 0.6525(5) 0.3774(3) 0.0613(11) Uani 1 1 d . . . . .
O9 O 0.4531(4) 0.4158(4) 0.4323(3) 0.0554(10) Uani 1 1 d . . . . .
O10 O 0.5889(4) 0.4936(4) 0.3243(3) 0.0566(10) Uani 1 1 d . . . . .
Sn1 Sn 0.61050(4) 0.58295(4) 0.45324(3) 0.05277(15) Uani 1 1 d . . . . .
Sn2 Sn 0.62029(4) 0.57512(4) 0.21236(3) 0.06071(17) Uani 1 1 d . . . . .
Sn3 Sn 0.46494(4) 0.31671(4) 0.32962(3) 0.06006(16) Uani 1 1 d . . . . .

loop_
_atom_site_aniso_label
_atom_site_aniso_U_11
_atom_site_aniso_U_22
_atom_site_aniso_U_33
_atom_site_aniso_U_23
_atom_site_aniso_U_13
_atom_site_aniso_U_12
C1 0.067(5) 0.090(6) 0.083(5) 0.017(5) 0.023(4) 0.045(4)
C2 0.107(8) 0.147(10) 0.163(11) 0.000(8) -0.025(7) 0.097(7)
C3 0.131(12) 0.172(14) 0.156(11) 0.012(10) -0.027(10) 0.083(11)
C4 0.116(8) 0.160(10) 0.182(11) -0.003(9) -0.019(8) 0.091(8)
C5 0.152(12) 0.182(13) 0.210(16) -0.009(12) 0.008(11) 0.111(10)
C2' 0.117(10) 0.158(11) 0.176(11) 0.000(9) -0.026(9) 0.089(9)
C3' 0.115(12) 0.154(11) 0.185(14) -0.004(11) -0.007(11) 0.114(10)
C4' 0.118(9) 0.159(11) 0.173(11) -0.001(9) -0.022(8) 0.089(9)
C5' 0.107(12) 0.162(14) 0.152(12) 0.023(12) -0.041(10) 0.100(11)
C6 0.092(6) 0.077(6) 0.085(6) 0.002(5) 0.042(5) 0.038(5)
C7 0.202(14) 0.196(14) 0.315(19) 0.083(14) 0.170(14) 0.146(12)
C8 0.194(15) 0.209(16) 0.33(2) 0.072(16) 0.158(15) 0.152(14)
C9 0.207(14) 0.202(15) 0.316(19) 0.083(15) 0.175(14) 0.145(13)
C10 0.25(2) 0.24(2) 0.31(2) 0.05(2) 0.173(19) 0.141(19)
C7' 0.204(14) 0.199(14) 0.315(19) 0.080(14) 0.173(14) 0.144(12)
C8' 0.221(17) 0.183(16) 0.33(2) 0.110(17) 0.156(17) 0.112(16)
C9' 0.211(14) 0.204(15) 0.323(19) 0.080(14) 0.162(14) 0.144(13)
C10' 0.203(16) 0.232(19) 0.34(2) 0.075(19) 0.142(16) 0.127(16)
C11 0.064(4) 0.071(5) 0.059(4) 0.002(4) 0.014(3) 0.026(4)
C12 0.068(6) 0.170(12) 0.164(11) 0.056(8) -0.004(7) 0.035(6)
C13 0.070(8) 0.160(14) 0.179(14) 0.031(11) -0.003(10) 0.025(8)
C14 0.076(6) 0.170(12) 0.177(11) 0.052(9) -0.004(7) 0.044(7)
C15 0.134(14) 0.181(17) 0.249(19) 0.018(15) -0.023(14) 0.077(11)
C12' 0.069(6) 0.168(13) 0.167(11) 0.055(9) -0.002(7) 0.038(7)
C13' 0.081(10) 0.181(17) 0.170(14) 0.044(13) 0.008(10) 0.028(12)
C14' 0.067(7) 0.168(13) 0.164(11) 0.053(9) 0.000(7) 0.044(7)
C15' 0.074(14) 0.19(2) 0.155(15) 0.038(15) 0.017(13) 0.056(13)
C16 0.064(4) 0.066(4) 0.051(3) 0.002(3) 0.012(3) 0.031(3)
C17 0.097(6) 0.086(6) 0.087(6) 0.023(5) 0.029(5) 0.059(5)
C18 0.32(2) 0.26(2) 0.178(15) 0.138(15) 0.149(16) 0.25(2)
C19 0.141(11) 0.089(8) 0.206(16) -0.027(10) -0.037(10) 0.077(9)
C20 0.28(3) 0.135(16) 0.31(3) 0.014(18) 0.09(2) 0.097(17)
C21 0.065(4) 0.078(5) 0.054(4) 0.011(3) 0.021(3) 0.025(4)
C22 0.059(4) 0.087(6) 0.068(5) 0.007(4) 0.002(4) 0.012(4)
C23 0.088(6) 0.087(7) 0.086(6) 0.003(5) 0.011(5) -0.008(5)
C24 0.113(10) 0.156(12) 0.111(10) -0.022(9) -0.015(8) -0.011(8)
C25 0.098(6) 0.055(4) 0.079(5) 0.006(4) 0.035(5) 0.026(4)
C26 0.132(9) 0.065(5) 0.081(6) 0.004(4) 0.045(6) -0.004(5)
C27 0.151(11) 0.080(7) 0.091(7) -0.006(6) 0.052(8) -0.014(6)
C28 0.175(14) 0.100(9) 0.144(12) 0.010(8) 0.083(11) 0.024(8)
C29 0.096(6) 0.085(6) 0.050(4) 0.007(4) 0.024(4) 0.038(5)
C30 0.087(5) 0.069(5) 0.063(4) 0.014(4) 0.026(4) 0.023(4)
C31 0.172(11) 0.075(6) 0.057(5) 0.012(4) 0.031(6) 0.036(6)
C32 0.228(15) 0.076(7) 0.081(7) 0.027(5) 0.051(9) 0.035(8)
Cl1 0.0597(10) 0.1102(16) 0.0816(13) 0.0191(12) 0.0237(9) 0.0367(10)
O1 0.057(3) 0.072(3) 0.060(3) 0.006(2) 0.010(2) 0.034(2)
O2 0.083(4) 0.079(4) 0.073(3) 0.007(3) 0.018(3) 0.050(3)
O3 0.105(4) 0.072(3) 0.081(4) 0.000(3) 0.041(3) 0.041(3)
O4 0.114(5) 0.084(4) 0.079(4) 0.009(3) 0.050(3) 0.046(4)
O5 0.066(3) 0.068(3) 0.057(3) 0.008(2) 0.011(2) 0.020(2)
O6 0.063(3) 0.086(4) 0.068(3) 0.021(3) 0.009(2) 0.026(3)
O7 0.077(3) 0.070(3) 0.056(3) 0.012(2) 0.024(2) 0.038(3)
O8 0.058(3) 0.073(3) 0.055(3) 0.008(2) 0.016(2) 0.034(2)
O9 0.055(2) 0.063(3) 0.045(2) 0.0009(19) 0.0117(18) 0.028(2)
O10 0.054(2) 0.061(3) 0.049(2) 0.001(2) 0.0151(18) 0.023(2)
Sn1 0.0497(2) 0.0582(3) 0.0463(2) 0.00380(18) 0.01154(17) 0.0245(2)
Sn2 0.0596(3) 0.0707(3) 0.0495(3) 0.0059(2) 0.01748(19) 0.0292(2)
Sn3 0.0653(3) 0.0603(3) 0.0517(3) 0.0015(2) 0.0164(2) 0.0289(2)

_geom_special_details            
;
 All esds (except the esd in the dihedral angle between two l.s. planes)
 are estimated using the full covariance matrix.  The cell esds are taken
 into account individually in the estimation of esds in distances, angles
 and torsion angles; correlations between esds in cell parameters are only
 used when they are defined by crystal symmetry.  An approximate (isotropic)
 treatment of cell esds is used for estimating esds involving l.s. planes.
;
loop_
_geom_bond_atom_site_label_1
_geom_bond_atom_site_label_2
_geom_bond_distance
_geom_bond_site_symmetry_2
_geom_bond_publ_flag
C1 C2 1.501(15) . ?
C1 C2' 1.79(5) . ?
C1 O1 1.281(10) . ?
C1 O2 1.270(10) . ?
C2 H2 1.0000 . ?
C2 C3 1.51(3) . ?
C2 C4 1.41(3) . ?
C3 H3A 0.9801 . ?
C3 H3B 0.9801 . ?
C3 H3C 0.9801 . ?
C4 H4 0.9500 . ?
C4 C5 1.42(2) . ?
C5 H5A 0.9500 . ?
C5 H5B 0.9500 . ?
C2' H2' 1.0000 . ?
C2' C3' 1.55(4) . ?
C2' C4' 1.41(3) . ?
C3' H3'A 1.0330 . ?
C3' H3'B 1.0464 . ?
C3' H3'C 1.0386 . ?
C4' H4' 0.9500 . ?
C4' C5' 1.42(3) . ?
C5' H5'A 0.9500 . ?
C5' H5'B 0.9500 . ?
C6 C7 1.43(3) . ?
C6 C7' 1.55(4) . ?
C6 O3 1.235(10) . ?
C6 O4 1.285(10) . ?
C7 H7 1.0000 . ?
C7 C8 1.57(3) . ?
C7 C9 1.41(3) . ?
C8 H8A 0.9800 . ?
C8 H8B 0.9800 . ?
C8 H8C 0.9800 . ?
C9 H9 0.9500 . ?
C9 C10 1.40(3) . ?
C10 H10A 0.9500 . ?
C10 H10B 0.9500 . ?
C7' H7' 1.0000 . ?
C7' C8' 1.56(3) . ?
C7' C9' 1.44(3) . ?
C8' H8'A 0.9914 . ?
C8' H8'B 0.9905 . ?
C8' H8'C 0.9921 . ?
C9' H9' 0.9500 . ?
C9' C10' 1.41(3) . ?
C10' H10C 0.9500 . ?
C10' H10D 0.9500 . ?
C11 C12 1.70(6) . ?
C11 C12' 1.40(4) . ?
C11 O5 1.277(9) . ?
C11 O6 1.236(9) . ?
C12 H12 1.0000 . ?
C12 C13 1.57(5) . ?
C12 C14 1.20(3) . ?
C13 H13A 0.9804 . ?
C13 H13B 0.9800 . ?
C13 H13C 0.9802 . ?
C14 H14 0.9500 . ?
C14 C15 1.37(3) . ?
C15 H15A 0.9500 . ?
C15 H15B 0.9500 . ?
C12' H12' 1.0000 . ?
C12' C13' 1.76(11) . ?
C12' C14' 1.46(8) . ?
C13' H13D 1.0494 . ?
C13' H13E 0.9807 . ?
C13' H13F 0.9809 . ?
C14' H14' 0.9500 . ?
C14' C15' 1.35(3) . ?
C15' H15C 0.9500 . ?
C15' H15D 0.9500 . ?
C16 C17 1.499(11) . ?
C16 O7 1.258(8) . ?
C16 O8 1.271(8) . ?
C17 H17 1.0000 . ?
C17 C18 1.481(15) . ?
C17 C19 1.464(16) . ?
C18 H18A 0.9801 . ?
C18 H18B 0.9801 . ?
C18 H18C 0.9801 . ?
C19 H19 0.9500 . ?
C19 C20 1.02(2) . ?
C20 H20A 0.9500 . ?
C20 H20B 0.9500 . ?
C21 H21A 0.9900 . ?
C21 H21B 0.9900 . ?
C21 C22 1.500(10) . ?
C21 Sn1 2.135(7) . ?
C22 H22A 0.9900 . ?
C22 H22B 0.9900 . ?
C22 C23 1.534(11) . ?
C23 H23A 0.9900 . ?
C23 H23B 0.9900 . ?
C23 C24 1.504(15) . ?
C24 H24A 0.9800 . ?
C24 H24B 0.9800 . ?
C24 H24C 0.9800 . ?
C25 H25A 0.9900 . ?
C25 H25B 0.9900 . ?
C25 C26 1.504(13) . ?
C25 Sn3 2.129(8) . ?
C26 H26A 0.9900 . ?
C26 H26B 0.9900 . ?
C26 C27 1.550(13) . ?
C27 H27A 0.9900 . ?
C27 H27B 0.9900 . ?
C27 C28 1.418(16) . ?
C28 H28A 0.9800 . ?
C28 H28B 0.9800 . ?
C28 H28C 0.9800 . ?
C29 H29A 0.9900 . ?
C29 H29B 0.9900 . ?
C29 C30 1.519(11) . ?
C29 Sn2 2.149(7) . ?
C30 H30A 0.9900 . ?
C30 H30B 0.9900 . ?
C30 C31 1.496(11) . ?
C31 H31A 0.9900 . ?
C31 H31B 0.9900 . ?
C31 C32 1.521(14) . ?
C32 H32A 0.9800 . ?
C32 H32B 0.9800 . ?
C32 H32C 0.9800 . ?
Cl1 Sn2 2.405(2) . ?
O1 Sn1 2.163(5) . ?
O2 Sn3 2.138(5) . ?
O3 Sn3 2.155(5) . ?
O4 Sn2 2.125(6) . ?
O5 Sn3 2.121(5) . ?
O6 Sn2 2.215(5) . ?
O7 Sn2 2.189(5) . ?
O8 Sn1 2.162(5) . ?
O9 Sn1 2.078(4) 2_666 ?
O9 Sn1 2.046(5) . ?
O9 Sn3 2.045(4) . ?
O10 Sn1 2.117(4) . ?
O10 Sn2 2.016(4) . ?
O10 Sn3 2.050(4) . ?
Sn1 Sn1 3.2674(8) 2_666 ?
Sn1 Sn3 3.2154(6) . ?

loop_
_geom_angle_atom_site_label_1
_geom_angle_atom_site_label_2
_geom_angle_atom_site_label_3
_geom_angle
_geom_angle_site_symmetry_1
_geom_angle_site_symmetry_3
_geom_angle_publ_flag
O1 C1 C2 117.7(10) . . ?
O1 C1 C2' 117.5(16) . . ?
O2 C1 C2 117.3(11) . . ?
O2 C1 C2' 103.7(15) . . ?
O2 C1 O1 125.0(7) . . ?
C1 C2 H2 102.5 . . ?
C3 C2 C1 119.5(17) . . ?
C3 C2 H2 102.7 . . ?
C4 C2 C1 118.0(19) . . ?
C4 C2 H2 102.1 . . ?
C4 C2 C3 108.9(15) . . ?
C2 C3 H3A 109.4 . . ?
C2 C3 H3B 109.5 . . ?
C2 C3 H3C 109.5 . . ?
H3A C3 H3B 109.5 . . ?
H3A C3 H3C 109.5 . . ?
H3B C3 H3C 109.5 . . ?
C2 C4 H4 117.6 . . ?
C5 C4 C2 125(2) . . ?
C5 C4 H4 117.5 . . ?
C4 C5 H5A 119.3 . . ?
C4 C5 H5B 120.7 . . ?
H5A C5 H5B 120.0 . . ?
C1 C2' H2' 120.1 . . ?
C3' C2' C1 94(3) . . ?
C3' C2' H2' 120.9 . . ?
C4' C2' C1 92(3) . . ?
C4' C2' H2' 120.4 . . ?
C4' C2' C3' 104(2) . . ?
C2' C3' H3'A 113.9 . . ?
C2' C3' H3'B 116.6 . . ?
C2' C3' H3'C 115.1 . . ?
H3'A C3' H3'B 103.7 . . ?
H3'A C3' H3'C 103.3 . . ?
H3'B C3' H3'C 102.6 . . ?
C2' C4' H4' 120.0 . . ?
C5' C4' C2' 119(3) . . ?
C5' C4' H4' 120.7 . . ?
C4' C5' H5'A 119.9 . . ?
C4' C5' H5'B 120.1 . . ?
H5'A C5' H5'B 120.0 . . ?
O3 C6 C7 123.4(19) . . ?
O3 C6 C7' 112.1(17) . . ?
O3 C6 O4 124.4(8) . . ?
O4 C6 C7 112.0(19) . . ?
O4 C6 C7' 123.4(17) . . ?
C6 C7 H7 107.5 . . ?
C6 C7 C8 109(3) . . ?
C8 C7 H7 107.4 . . ?
C9 C7 C6 127(3) . . ?
C9 C7 H7 107.6 . . ?
C9 C7 C8 96(2) . . ?
C7 C8 H8A 109.6 . . ?
C7 C8 H8B 109.1 . . ?
C7 C8 H8C 109.7 . . ?
H8A C8 H8B 109.5 . . ?
H8A C8 H8C 109.5 . . ?
H8B C8 H8C 109.5 . . ?
C7 C9 H9 119.1 . . ?
C10 C9 C7 122(3) . . ?
C10 C9 H9 118.7 . . ?
C9 C10 H10A 119.6 . . ?
C9 C10 H10B 120.4 . . ?
H10A C10 H10B 120.0 . . ?
C6 C7' H7' 108.3 . . ?
C8' C7' C6 127(3) . . ?
C8' C7' H7' 108.6 . . ?
C9' C7' C6 105(3) . . ?
C9' C7' H7' 108.3 . . ?
C9' C7' C8' 98(2) . . ?
C7' C8' H8'A 110.6 . . ?
C7' C8' H8'B 109.9 . . ?
C7' C8' H8'C 111.2 . . ?
H8'A C8' H8'B 108.3 . . ?
H8'A C8' H8'C 108.2 . . ?
H8'B C8' H8'C 108.5 . . ?
C7' C9' H9' 121.8 . . ?
C10' C9' C7' 117(3) . . ?
C10' C9' H9' 121.1 . . ?
C9' C10' H10C 119.4 . . ?
C9' C10' H10D 120.6 . . ?
H10C C10' H10D 120.0 . . ?
O5 C11 C12 118.2(10) . . ?
O5 C11 C12' 106(4) . . ?
O6 C11 C12 115.3(12) . . ?
O6 C11 C12' 122.7(17) . . ?
O6 C11 O5 125.3(7) . . ?
C11 C12 H12 103.9 . . ?
C13 C12 C11 97(4) . . ?
C13 C12 H12 105.1 . . ?
C14 C12 C11 110(3) . . ?
C14 C12 H12 109.2 . . ?
C14 C12 C13 129(3) . . ?
C12 C13 H13A 118.3 . . ?
C12 C13 H13B 98.9 . . ?
C12 C13 H13C 110.7 . . ?
H13A C13 H13B 109.8 . . ?
H13A C13 H13C 109.3 . . ?
H13B C13 H13C 109.3 . . ?
C12 C14 H14 130.5 . . ?
C12 C14 C15 110(5) . . ?
C15 C14 H14 118.9 . . ?
C14 C15 H15A 121.3 . . ?
C14 C15 H15B 118.7 . . ?
H15A C15 H15B 120.0 . . ?
C11 C12' H12' 70.3 . . ?
C13' C12' C11 109(7) . . ?
C13' C12' H12' 75.3 . . ?
C14' C12' C11 118(6) . . ?
C14' C12' H12' 68.1 . . ?
C14' C12' C13' 102(8) . . ?
C12' C13' H13D 136.7 . . ?
C12' C13' H13E 94.8 . . ?
C12' C13' H13F 95.5 . . ?
H13D C13' H13E 114.1 . . ?
H13D C13' H13F 103.6 . . ?
H13E C13' H13F 109.4 . . ?
C12' C14' H14' 125.1 . . ?
C15' C14' C12' 109(6) . . ?
C15' C14' H14' 113.7 . . ?
C14' C15' H15C 118.5 . . ?
C14' C15' H15D 121.5 . . ?
H15C C15' H15D 120.0 . . ?
O7 C16 C17 118.5(7) . . ?
O7 C16 O8 124.6(7) . . ?
O8 C16 C17 116.8(7) . . ?
C16 C17 H17 107.2 . . ?
C18 C17 C16 114.5(8) . . ?
C18 C17 H17 107.2 . . ?
C19 C17 C16 108.6(8) . . ?
C19 C17 H17 107.5 . . ?
C19 C17 C18 111.6(13) . . ?
C17 C18 H18A 109.4 . . ?
C17 C18 H18B 109.6 . . ?
C17 C18 H18C 109.4 . . ?
H18A C18 H18B 109.5 . . ?
H18A C18 H18C 109.5 . . ?
H18B C18 H18C 109.5 . . ?
C17 C19 H19 110.3 . . ?
C20 C19 C17 140(3) . . ?
C20 C19 H19 109.9 . . ?
C19 C20 H20A 119.4 . . ?
C19 C20 H20B 120.6 . . ?
H20A C20 H20B 120.0 . . ?
H21A C21 H21B 107.6 . . ?
C22 C21 H21A 108.6 . . ?
C22 C21 H21B 108.5 . . ?
C22 C21 Sn1 114.8(5) . . ?
Sn1 C21 H21A 108.6 . . ?
Sn1 C21 H21B 108.6 . . ?
C21 C22 H22A 109.2 . . ?
C21 C22 H22B 109.2 . . ?
C21 C22 C23 111.9(7) . . ?
H22A C22 H22B 107.9 . . ?
C23 C22 H22A 109.3 . . ?
C23 C22 H22B 109.2 . . ?
C22 C23 H23A 109.1 . . ?
C22 C23 H23B 109.2 . . ?
H23A C23 H23B 107.9 . . ?
C24 C23 C22 112.5(9) . . ?
C24 C23 H23A 109.0 . . ?
C24 C23 H23B 109.1 . . ?
C23 C24 H24A 109.3 . . ?
C23 C24 H24B 109.6 . . ?
C23 C24 H24C 109.5 . . ?
H24A C24 H24B 109.5 . . ?
H24A C24 H24C 109.5 . . ?
H24B C24 H24C 109.5 . . ?
H25A C25 H25B 107.3 . . ?
C26 C25 H25A 108.1 . . ?
C26 C25 H25B 108.1 . . ?
C26 C25 Sn3 116.7(6) . . ?
Sn3 C25 H25A 108.1 . . ?
Sn3 C25 H25B 108.1 . . ?
C25 C26 H26A 109.0 . . ?
C25 C26 H26B 109.0 . . ?
C25 C26 C27 113.1(9) . . ?
H26A C26 H26B 107.8 . . ?
C27 C26 H26A 108.9 . . ?
C27 C26 H26B 109.1 . . ?
C26 C27 H27A 108.6 . . ?
C26 C27 H27B 108.4 . . ?
H27A C27 H27B 107.5 . . ?
C28 C27 C26 115.4(10) . . ?
C28 C27 H27A 108.5 . . ?
C28 C27 H27B 108.3 . . ?
C27 C28 H28A 109.5 . . ?
C27 C28 H28B 109.5 . . ?
C27 C28 H28C 109.3 . . ?
H28A C28 H28B 109.5 . . ?
H28A C28 H28C 109.5 . . ?
H28B C28 H28C 109.5 . . ?
H29A C29 H29B 107.7 . . ?
C30 C29 H29A 108.8 . . ?
C30 C29 H29B 108.8 . . ?
C30 C29 Sn2 113.8(5) . . ?
Sn2 C29 H29A 108.8 . . ?
Sn2 C29 H29B 108.8 . . ?
C29 C30 H30A 108.9 . . ?
C29 C30 H30B 108.9 . . ?
H30A C30 H30B 107.7 . . ?
C31 C30 C29 113.3(7) . . ?
C31 C30 H30A 108.8 . . ?
C31 C30 H30B 109.0 . . ?
C30 C31 H31A 109.5 . . ?
C30 C31 H31B 109.3 . . ?
C30 C31 C32 111.2(8) . . ?
H31A C31 H31B 108.0 . . ?
C32 C31 H31A 109.4 . . ?
C32 C31 H31B 109.4 . . ?
C31 C32 H32A 109.5 . . ?
C31 C32 H32B 109.5 . . ?
C31 C32 H32C 109.5 . . ?
H32A C32 H32B 109.5 . . ?
H32A C32 H32C 109.5 . . ?
H32B C32 H32C 109.5 . . ?
C1 O1 Sn1 130.3(5) . . ?
C1 O2 Sn3 130.1(5) . . ?
C6 O3 Sn3 136.8(6) . . ?
C6 O4 Sn2 134.6(5) . . ?
C11 O5 Sn3 134.3(5) . . ?
C11 O6 Sn2 138.3(5) . . ?
C16 O7 Sn2 131.5(5) . . ?
C16 O8 Sn1 119.6(4) . . ?
Sn1 O9 Sn1 104.83(19) . 2_666 ?
Sn3 O9 Sn1 148.1(3) . 2_666 ?
Sn3 O9 Sn1 103.63(19) . . ?
Sn2 O10 Sn1 124.9(2) . . ?
Sn2 O10 Sn3 129.2(2) . . ?
Sn3 O10 Sn1 100.98(18) . . ?
C21 Sn1 O1 91.2(3) . . ?
C21 Sn1 O8 93.1(3) . . ?
C21 Sn1 Sn1 137.7(2) . 2_666 ?
C21 Sn1 Sn3 145.4(2) . . ?
O1 Sn1 Sn1 89.60(13) . 2_666 ?
O1 Sn1 Sn3 76.63(13) . . ?
O8 Sn1 O1 174.28(18) . . ?
O8 Sn1 Sn1 89.69(13) . 2_666 ?
O8 Sn1 Sn3 97.70(13) . . ?
O9 Sn1 C21 100.5(2) 2_666 . ?
O9 Sn1 C21 175.2(2) . . ?
O9 Sn1 O1 86.94(18) . . ?
O9 Sn1 O1 92.39(17) 2_666 . ?
O9 Sn1 O8 89.01(18) . . ?
O9 Sn1 O8 90.49(17) 2_666 . ?
O9 Sn1 O9 75.17(19) . 2_666 ?
O9 Sn1 O10 150.01(18) 2_666 . ?
O9 Sn1 O10 74.85(17) . . ?
O9 Sn1 Sn1 37.93(12) . 2_666 ?
O9 Sn1 Sn1 37.25(13) 2_666 2_666 ?
O9 Sn1 Sn3 38.18(12) . . ?
O9 Sn1 Sn3 112.16(13) 2_666 . ?
O10 Sn1 C21 109.5(2) . . ?
O10 Sn1 O1 87.10(18) . . ?
O10 Sn1 O8 87.94(17) . . ?
O10 Sn1 Sn1 112.77(12) . 2_666 ?
O10 Sn1 Sn3 38.75(12) . . ?
Sn3 Sn1 Sn1 75.383(17) . 2_666 ?
C29 Sn2 Cl1 100.1(3) . . ?
C29 Sn2 O6 85.0(3) . . ?
C29 Sn2 O7 89.6(3) . . ?
O4 Sn2 C29 93.0(3) . . ?
O4 Sn2 Cl1 91.62(19) . . ?
O4 Sn2 O6 90.2(2) . . ?
O4 Sn2 O7 172.3(2) . . ?
O6 Sn2 Cl1 174.48(15) . . ?
O7 Sn2 Cl1 95.02(15) . . ?
O7 Sn2 O6 82.9(2) . . ?
O10 Sn2 C29 169.7(3) . . ?
O10 Sn2 Cl1 89.94(13) . . ?
O10 Sn2 O4 89.2(2) . . ?
O10 Sn2 O6 84.87(18) . . ?
O10 Sn2 O7 87.04(17) . . ?
C25 Sn3 O2 90.5(3) . . ?
C25 Sn3 O3 90.1(3) . . ?
C25 Sn3 Sn1 141.7(2) . . ?
O2 Sn3 O3 83.5(2) . . ?
O2 Sn3 Sn1 77.71(15) . . ?
O3 Sn3 Sn1 123.78(16) . . ?
O5 Sn3 C25 92.6(3) . . ?
O5 Sn3 O2 175.3(2) . . ?
O5 Sn3 O3 93.1(2) . . ?
O5 Sn3 Sn1 101.78(14) . . ?
O9 Sn3 C25 106.5(3) . . ?
O9 Sn3 O2 89.16(19) . . ?
O9 Sn3 O3 161.9(2) . . ?
O9 Sn3 O5 93.23(19) . . ?
O9 Sn3 O10 76.33(18) . . ?
O9 Sn3 Sn1 38.19(13) . . ?
O10 Sn3 C25 176.2(3) . . ?
O10 Sn3 O2 87.0(2) . . ?
O10 Sn3 O3 86.8(2) . . ?
O10 Sn3 O5 89.72(18) . . ?
O10 Sn3 Sn1 40.27(12) . . ?

loop_
_geom_torsion_atom_site_label_1
_geom_torsion_atom_site_label_2
_geom_torsion_atom_site_label_3
_geom_torsion_atom_site_label_4
_geom_torsion
_geom_torsion_site_symmetry_1
_geom_torsion_site_symmetry_2
_geom_torsion_site_symmetry_3
_geom_torsion_site_symmetry_4
_geom_torsion_publ_flag
C1 C2 C4 C5 -118(2) . . . . ?
C1 C2' C4' C5' 43(4) . . . . ?
C2 C1 O1 Sn1 -177.7(11) . . . . ?
C2 C1 O2 Sn3 173.5(11) . . . . ?
C3 C2 C4 C5 102(3) . . . . ?
C2' C1 O1 Sn1 137.0(15) . . . . ?
C2' C1 O2 Sn3 -146.3(15) . . . . ?
C3' C2' C4' C5' -51(6) . . . . ?
C6 C7 C9 C10 -141(4) . . . . ?
C6 C7' C9' C10' -126(3) . . . . ?
C7 C6 O3 Sn3 156(2) . . . . ?
C7 C6 O4 Sn2 -146(2) . . . . ?
C8 C7 C9 C10 99(4) . . . . ?
C7' C6 O3 Sn3 166(2) . . . . ?
C7' C6 O4 Sn2 -155(2) . . . . ?
C8' C7' C9' C10' 102(4) . . . . ?
C11 C12 C14 C15 -140(4) . . . . ?
C11 C12' C14' C15' 155(10) . . . . ?
C12 C11 O5 Sn3 -153(3) . . . . ?
C12 C11 O6 Sn2 160(3) . . . . ?
C13 C12 C14 C15 103(8) . . . . ?
C12' C11 O5 Sn3 168(7) . . . . ?
C12' C11 O6 Sn2 -157(9) . . . . ?
C13' C12' C14' C15' -85(8) . . . . ?
C16 C17 C19 C20 146(3) . . . . ?
C17 C16 O7 Sn2 -138.4(6) . . . . ?
C17 C16 O8 Sn1 -153.9(6) . . . . ?
C18 C17 C19 C20 19(4) . . . . ?
C21 C22 C23 C24 178.7(12) . . . . ?
C25 C26 C27 C28 -169.0(13) . . . . ?
C29 C30 C31 C32 -178.4(10) . . . . ?
O1 C1 C2 C3 19(3) . . . . ?
O1 C1 C2 C4 -117.6(17) . . . . ?
O1 C1 C2' C3' 148(2) . . . . ?
O1 C1 C2' C4' 44(3) . . . . ?
O1 C1 O2 Sn3 -7.6(13) . . . . ?
O2 C1 C2 C3 -162.3(19) . . . . ?
O2 C1 C2 C4 61(2) . . . . ?
O2 C1 C2' C3' -69(2) . . . . ?
O2 C1 C2' C4' -173(2) . . . . ?
O2 C1 O1 Sn1 3.4(12) . . . . ?
O3 C6 C7 C8 -95(3) . . . . ?
O3 C6 C7 C9 151(3) . . . . ?
O3 C6 C7' C8' 50(4) . . . . ?
O3 C6 C7' C9' -63(3) . . . . ?
O3 C6 O4 Sn2 28.4(15) . . . . ?
O4 C6 C7 C8 79(3) . . . . ?
O4 C6 C7 C9 -34(5) . . . . ?
O4 C6 C7' C8' -127(3) . . . . ?
O4 C6 C7' C9' 121(2) . . . . ?
O4 C6 O3 Sn3 -17.5(16) . . . . ?
O5 C11 C12 C13 -40(4) . . . . ?
O5 C11 C12 C14 -176(4) . . . . ?
O5 C11 C12' C13' 67(9) . . . . ?
O5 C11 C12' C14' -177(10) . . . . ?
O5 C11 O6 Sn2 -7.4(13) . . . . ?
O6 C11 C12 C13 151.4(18) . . . . ?
O6 C11 C12 C14 16(7) . . . . ?
O6 C11 C12' C13' -139(3) . . . . ?
O6 C11 C12' C14' -23(17) . . . . ?
O6 C11 O5 Sn3 14.5(12) . . . . ?
O7 C16 C17 C18 19.2(15) . . . . ?
O7 C16 C17 C19 -106.2(11) . . . . ?
O7 C16 O8 Sn1 21.4(9) . . . . ?
O8 C16 C17 C18 -165.1(11) . . . . ?
O8 C16 C17 C19 69.5(12) . . . . ?
O8 C16 O7 Sn2 46.3(10) . . . . ?
Sn1 C21 C22 C23 -174.5(7) . . . . ?
Sn2 C29 C30 C31 -174.7(8) . . . . ?
Sn3 C25 C26 C27 178.8(9) . . . . ?

_shelx_res_file                  
;
TITL 220347lt_auto_a.res in P-1
    220347lt_auto.res
    created by SHELXL-2018/3 at 09:49:25 on 18-May-2022
REM Old TITL 220347lt_auto_a.res in P-1
REM SHELXT solution in P-1: R1 0.120, Rweak 0.009, Alpha 0.038
REM <I/s> 0.000 for 0 systematic absences, Orientation as input
REM Formula found by SHELXT: C24 Sn3 O11
CELL 1.54184 12.4749 12.5391 15.07 90.977 104.825 117.675
ZERR 2 0.0004 0.0003 0.0004 0.002 0.003 0.003
LATT 1
SFAC C H Cl O Sn
UNIT 64 110 2 20 6
SIMU 0.01 0.02 2 C2 > C5 C2' > C5'
DELU C2 > C5 C2' > C5'
SIMU 0.01 0.02 2 C7 > C10 C7' > C10'
DELU C7 > C10 C7' > C10'
SIMU 0.01 0.02 2 C12 > C15 C12' > C15'
DELU C12 > C15 C12' > C15'

L.S. 4
PLAN  5
TEMP -173
CONF
list 4
MORE -1
fmap 2
BOND $H
ACTA
REM <olex2.extras>
REM <HklSrc "%.\\220347lt_auto.hkl">
REM </olex2.extras>

WGHT    0.100000
FVAR       0.32260   0.49085   0.66229   0.71869
C1    1    0.705283    0.391367    0.497170    11.00000    0.06695    0.09032 =
         0.08254    0.01733    0.02281    0.04483
PART 1
C2    1    0.795290    0.356376    0.558756    41.00000    0.10730    0.14734 =
         0.16277   -0.00007   -0.02515    0.09661
AFIX  13
H2    2    0.736602    0.274431    0.570773    41.00000   -1.20000
AFIX   0
C3    1    0.870756    0.426492    0.655960    41.00000    0.13100    0.17226 =
         0.15630    0.01200   -0.02698    0.08349
AFIX 137
H3A   2    0.954731    0.490189    0.655694    41.00000   -1.50000
H3B   2    0.880194    0.370652    0.698073    41.00000   -1.50000
H3C   2    0.826251    0.464076    0.677110    41.00000   -1.50000
AFIX   0
C4    1    0.873651    0.331048    0.519595    41.00000    0.11557    0.15952 =
         0.18250   -0.00289   -0.01869    0.09071
AFIX  43
H4    2    0.932781    0.395260    0.496516    41.00000   -1.20000
AFIX   0
C5    1    0.870942    0.216566    0.511989    41.00000    0.15246    0.18155 =
         0.21037   -0.00939    0.00813    0.11099
AFIX  93
H5A   2    0.813100    0.150152    0.534285    41.00000   -1.20000
H5B   2    0.926974    0.206501    0.484612    41.00000   -1.20000
AFIX   0
SAME 0.02 0.04 C2 C3 C4 C5
PART 2
C2'   1    0.843929    0.379930    0.500776   -41.00000    0.11730    0.15754 =
         0.17568   -0.00042   -0.02563    0.08924
AFIX  13
H2'   2    0.879147    0.395827    0.446852   -41.00000   -1.20000
AFIX   0
C3'   1    0.790510    0.251424    0.529533   -41.00000    0.11504    0.15364 =
         0.18452   -0.00432   -0.00732    0.11377
AFIX 137
H3'A  2    0.708640    0.196077    0.484153   -41.00000   -1.50000
H3'B  2    0.779107    0.256539    0.591143   -41.00000   -1.50000
H3'C  2    0.850008    0.220408    0.531487   -41.00000   -1.50000
AFIX   0
C4'   1    0.912089    0.459488    0.586245   -41.00000    0.11830    0.15919 =
         0.17288   -0.00062   -0.02233    0.08881
AFIX  43
H4'   2    0.997358    0.521413    0.596590   -41.00000   -1.20000
AFIX   0
C5'   1    0.851983    0.446145    0.656792   -41.00000    0.10675    0.16170 =
         0.15151    0.02348   -0.04080    0.09997
AFIX  93
H5'A  2    0.766695    0.384066    0.646082   -41.00000   -1.20000
H5'B  2    0.897075    0.499301    0.714681   -41.00000   -1.20000
AFIX   0
PART 0
C6    1    0.594919    0.314209    0.174866    11.00000    0.09183    0.07728 =
         0.08479    0.00212    0.04160    0.03842
SAME 0.02 0.04 C2 C3 C4 C5
PART 1
C7    1    0.665724    0.269492    0.139971    21.00000    0.20215    0.19589 =
         0.31457    0.08273    0.17046    0.14573
AFIX  13
H7    2    0.630152    0.181109    0.145910    21.00000   -1.20000
AFIX   0
C8    1    0.807079    0.337212    0.202861    21.00000    0.19427    0.20911 =
         0.33407    0.07187    0.15827    0.15203
AFIX 137
H8A   2    0.824760    0.413459    0.237279    21.00000   -1.50000
H8B   2    0.863463    0.355416    0.163812    21.00000   -1.50000
H8C   2    0.821424    0.285115    0.246826    21.00000   -1.50000
AFIX   0
C9    1    0.693213    0.283206    0.054364    21.00000    0.20718    0.20223 =
         0.31592    0.08329    0.17507    0.14495
AFIX  43
H9    2    0.713180    0.358453    0.031911    21.00000   -1.20000
AFIX   0
C10   1    0.692055    0.189859    0.001515    21.00000    0.24580    0.23969 =
         0.31496    0.05117    0.17309    0.14096
AFIX  93
H10A  2    0.672287    0.114027    0.022932    21.00000   -1.20000
H10B  2    0.711036    0.202204   -0.055845    21.00000   -1.20000
AFIX   0
SAME 0.02 0.04 C7 C8 C9 C10
PART 2
C7'   1    0.643142    0.235101    0.135921   -21.00000    0.20373    0.19913 =
         0.31499    0.08034    0.17315    0.14396
AFIX  13
H7'   2    0.694320    0.281479    0.094787   -21.00000   -1.20000
AFIX   0
C8'   1    0.564633    0.097867    0.091338   -21.00000    0.22063    0.18254 =
         0.32605    0.11002    0.15612    0.11190
AFIX 137
H8'A  2    0.581725    0.048359    0.136669   -21.00000   -1.50000
H8'B  2    0.588756    0.085920    0.036518   -21.00000   -1.50000
H8'C  2    0.474060    0.073048    0.072799   -21.00000   -1.50000
AFIX   0
C9'   1    0.726502    0.224166    0.216256   -21.00000    0.21131    0.20371 =
         0.32288    0.08042    0.16153    0.14394
AFIX  43
H9'   2    0.699185    0.194715    0.268493   -21.00000   -1.20000
AFIX   0
C10'  1    0.850422    0.258965    0.214265   -21.00000    0.20327    0.23193 =
         0.33868    0.07487    0.14238    0.12738
AFIX  93
H10C  2    0.875659    0.288165    0.161272   -21.00000   -1.20000
H10D  2    0.908876    0.253268    0.265913   -21.00000   -1.20000
AFIX   0
PART 0
C11   1    0.317230    0.405068    0.173741    11.00000    0.06358    0.07097 =
         0.05900    0.00164    0.01395    0.02566
PART 1
C12   1    0.180236    0.412497    0.136530    31.00000    0.06780    0.16984 =
         0.16411    0.05637   -0.00381    0.03491
AFIX  13
H12   2    0.169936    0.446331    0.192431    31.00000   -1.20000
AFIX   0
C13   1    0.086837    0.271304    0.117921    31.00000    0.06954    0.16038 =
         0.17875    0.03064   -0.00341    0.02539
AFIX 137
H13A  2    0.087913    0.234920    0.060303    31.00000   -1.50000
H13B  2    0.000780    0.256540    0.111976    31.00000   -1.50000
H13C  2    0.113580    0.234415    0.169879    31.00000   -1.50000
AFIX   0
C14   1    0.191581    0.484788    0.083994    31.00000    0.07604    0.16997 =
         0.17657    0.05164   -0.00434    0.04375
AFIX  43
H14   2    0.233998    0.494636    0.038123    31.00000   -1.20000
AFIX   0
C15   1    0.134935    0.551271    0.099218    31.00000    0.13412    0.18121 =
         0.24858    0.01848   -0.02314    0.07666
AFIX  93
H15A  2    0.094194    0.536236    0.146501    31.00000   -1.20000
H15B  2    0.136331    0.612485    0.062509    31.00000   -1.20000
AFIX   0
SAME 0.02 0.04 C12 C13 C14 C15
PART 2
C12'  1    0.197365    0.347489    0.107138   -31.00000    0.06861    0.16835 =
         0.16660    0.05484   -0.00242    0.03819
AFIX  13
H12'  2    0.181900    0.267731    0.077355   -31.00000   -1.20000
AFIX   0
C13'  1    0.080351    0.320538    0.161643   -31.00000    0.08116    0.18091 =
         0.17015    0.04393    0.00824    0.02811
AFIX 137
H13D  2    0.052716    0.381926    0.150655   -31.00000   -1.50000
H13E  2    0.115268    0.325556    0.228640   -31.00000   -1.50000
H13F  2    0.007774    0.239094    0.136047   -31.00000   -1.50000
AFIX   0
C14'  1    0.169951    0.414673    0.034756   -31.00000    0.06716    0.16767 =
         0.16443    0.05275   -0.00007    0.04357
AFIX  43
H14'  2    0.209922    0.500996    0.039783   -31.00000   -1.20000
AFIX   0
C15'  1    0.079084    0.335256   -0.040385   -31.00000    0.07436    0.18554 =
         0.15460    0.03824    0.01678    0.05579
AFIX  93
H15C  2    0.043932    0.249996   -0.039710   -31.00000   -1.20000
H15D  2    0.050162    0.364513   -0.094047   -31.00000   -1.20000
AFIX   0
PART 0
C16   1    0.524694    0.719337    0.316573    11.00000    0.06441    0.06599 =
         0.05075    0.00199    0.01204    0.03095
C17   1    0.474431    0.807060    0.297070    11.00000    0.09725    0.08580 =
         0.08676    0.02313    0.02890    0.05949
AFIX  13
H17   2    0.381600    0.761303    0.290132    11.00000   -1.20000
AFIX   0
C18   1    0.488854    0.859301    0.210773    11.00000    0.32360    0.26169 =
         0.17788    0.13770    0.14855    0.24751
AFIX 137
H18A  2    0.572251    0.932106    0.224221    11.00000   -1.50000
H18B  2    0.422430    0.881576    0.186797    11.00000   -1.50000
H18C  2    0.481427    0.798799    0.164179    11.00000   -1.50000
AFIX   0
C19   1    0.533837    0.902565    0.378288    11.00000    0.14053    0.08882 =
         0.20560   -0.02715   -0.03744    0.07747
AFIX  43
H19   2    0.548092    0.869580    0.433632    11.00000   -1.20000
AFIX   0
C20   1    0.564553    0.993059    0.393912    11.00000    0.27797    0.13505 =
         0.30693    0.01427    0.08797    0.09730
AFIX  93
H20A  2    0.556654    1.038947    0.345535    11.00000   -1.20000
H20B  2    0.601195    1.031852    0.456910    11.00000   -1.20000
AFIX   0
C21   1    0.776532    0.757705    0.487236    11.00000    0.06528    0.07788 =
         0.05433    0.01106    0.02063    0.02521
AFIX  23
H21A  2    0.819062    0.767049    0.438467    11.00000   -1.20000
H21B  2    0.750419    0.821248    0.486178    11.00000   -1.20000
AFIX   0
C22   1    0.870543    0.779840    0.579953    11.00000    0.05947    0.08658 =
         0.06835    0.00678    0.00205    0.01185
AFIX  23
H22A  2    0.904270    0.722350    0.579397    11.00000   -1.20000
H22B  2    0.827148    0.763755    0.628683    11.00000   -1.20000
AFIX   0
C23   1    0.980901    0.910961    0.603695    11.00000    0.08812    0.08669 =
         0.08645    0.00324    0.01098   -0.00801
AFIX  23
H23A  2    1.025286    0.926266    0.555601    11.00000   -1.20000
H23B  2    0.946780    0.968328    0.602591    11.00000   -1.20000
AFIX   0
C24   1    1.074451    0.935414    0.697515    11.00000    0.11277    0.15633 =
         0.11062   -0.02175   -0.01504   -0.01086
AFIX 137
H24A  2    1.028768    0.894910    0.741596    11.00000   -1.50000
H24B  2    1.123938    1.023490    0.719565    11.00000   -1.50000
H24C  2    1.131584    0.903771    0.692496    11.00000   -1.50000
AFIX   0
C25   1    0.345232    0.129738    0.334014    11.00000    0.09763    0.05480 =
         0.07926    0.00616    0.03485    0.02585
AFIX  23
H25A  2    0.399785    0.093478    0.359966    11.00000   -1.20000
H25B  2    0.296926    0.125936    0.377857    11.00000   -1.20000
AFIX   0
C26   1    0.252261    0.051516    0.243263    11.00000    0.13204    0.06513 =
         0.08122    0.00432    0.04472   -0.00444
AFIX  23
H26A  2    0.299299    0.055056    0.198527    11.00000   -1.20000
H26B  2    0.195067    0.085132    0.217587    11.00000   -1.20000
AFIX   0
C27   1    0.171329   -0.083543    0.252921    11.00000    0.15112    0.08004 =
         0.09092   -0.00559    0.05249   -0.01446
AFIX  23
H27A  2    0.228587   -0.111381    0.290156    11.00000   -1.20000
H27B  2    0.112801   -0.087810    0.288116    11.00000   -1.20000
AFIX   0
C28   1    0.098959   -0.165508    0.168023    11.00000    0.17539    0.09977 =
         0.14439    0.00971    0.08315    0.02439
AFIX 137
H28A  2    0.035444   -0.144374    0.133205    11.00000   -1.50000
H28B  2    0.056278   -0.248963    0.181087    11.00000   -1.50000
H28C  2    0.155135   -0.159840    0.131100    11.00000   -1.50000
AFIX   0
C29   1    0.618321    0.653360    0.086608    11.00000    0.09612    0.08521 =
         0.05037    0.00690    0.02420    0.03767
AFIX  23
H29A  2    0.628024    0.603799    0.040581    11.00000   -1.20000
H29B  2    0.534837    0.649156    0.060692    11.00000   -1.20000
AFIX   0
C30   1    0.721658    0.784981    0.099846    11.00000    0.08696    0.06866 =
         0.06294    0.01405    0.02614    0.02337
AFIX  23
H30A  2    0.717105    0.833204    0.150074    11.00000   -1.20000
H30B  2    0.805298    0.788260    0.119936    11.00000   -1.20000
AFIX   0
C31   1    0.712096    0.842116    0.013882    11.00000    0.17203    0.07482 =
         0.05708    0.01215    0.03129    0.03551
AFIX  23
H31A  2    0.629963    0.841973   -0.005336    11.00000   -1.20000
H31B  2    0.714761    0.793401   -0.037085    11.00000   -1.20000
AFIX   0
C32   1    0.819826    0.972428    0.030201    11.00000    0.22807    0.07591 =
         0.08109    0.02659    0.05147    0.03475
AFIX 137
H32A  2    0.812159    1.022700    0.076122    11.00000   -1.50000
H32B  2    0.815540    1.005240   -0.028389    11.00000   -1.50000
H32C  2    0.901184    0.973299    0.053384    11.00000   -1.50000
AFIX   0
CL1   3    0.845189    0.664826    0.284443    11.00000    0.05969    0.11019 =
         0.08159    0.01911    0.02375    0.03668
O1    4    0.720023    0.497686    0.518268    11.00000    0.05730    0.07170 =
         0.06024    0.00609    0.01021    0.03399
O2    4    0.621249    0.313599    0.427154    11.00000    0.08323    0.07880 =
         0.07268    0.00694    0.01756    0.04998
O3    4    0.533452    0.263981    0.228524    11.00000    0.10523    0.07181 =
         0.08075    0.00010    0.04109    0.04101
O4    4    0.612037    0.417119    0.150037    11.00000    0.11430    0.08376 =
         0.07895    0.00871    0.04955    0.04562
O5    4    0.319800    0.326886    0.226223    11.00000    0.06598    0.06803 =
         0.05691    0.00804    0.01058    0.02047
O6    4    0.411026    0.489949    0.159492    11.00000    0.06301    0.08602 =
         0.06840    0.02096    0.00855    0.02622
O7    4    0.602802    0.721836    0.276721    11.00000    0.07694    0.07042 =
         0.05573    0.01249    0.02388    0.03838
O8    4    0.490680    0.652527    0.377358    11.00000    0.05816    0.07275 =
         0.05511    0.00815    0.01617    0.03378
O9    4    0.453121    0.415814    0.432309    11.00000    0.05531    0.06254 =
         0.04532    0.00092    0.01165    0.02815
O10   4    0.588923    0.493647    0.324265    11.00000    0.05377    0.06061 =
         0.04856    0.00072    0.01505    0.02255
SN1   5    0.610496    0.582954    0.453236    11.00000    0.04974    0.05823 =
         0.04633    0.00380    0.01154    0.02453
SN2   5    0.620293    0.575116    0.212362    11.00000    0.05960    0.07071 =
         0.04945    0.00590    0.01748    0.02921
SN3   5    0.464937    0.316707    0.329617    11.00000    0.06534    0.06028 =
         0.05173    0.00153    0.01645    0.02894
HKLF 4


REM  220347lt_auto_a.res in P-1
REM wR2 = 0.1778, GooF = S = 1.273, Restrained GooF = 1.288 for all data
REM R1 = 0.0592 for 6226 Fo > 4sig(Fo) and 0.0678 for all 7521 data
REM 536 parameters refined using 317 restraints

END

WGHT      0.1208      0.0000

REM Highest difference peak  1.629,  deepest hole -1.521,  1-sigma level  0.140
Q1    1   0.6805  0.5968  0.2707  11.00000  0.05    1.40
Q2    1   0.6587  0.5977  0.5137  11.00000  0.05    1.36
Q3    1   0.4092  0.3026  0.2679  11.00000  0.05    1.18
Q4    1   0.5314  0.3391  0.3922  11.00000  0.05    1.07
Q5    1   0.5326  0.5668  0.3913  11.00000  0.05    1.00
;
_shelx_res_checksum              67770
_shelx_hkl_file                  
;
   0   0   1 2223.55   63.95
   0   0  -1 2163.40   63.95
   0   0  -2  950.37   27.95
   0   0   2  916.99   27.95
   0   0  -3  345.28   11.02
   0   0   3  318.16   10.95
   0   0  -4  355.52   11.91
   0   0   4  338.02   11.93
   0   0  -5    1.21    1.33
   0   0   5    2.85    1.38
   0   0   5   -0.45    1.45
   0   0  -6  273.18   10.78
   0   0   6  282.59   10.98
   0   0   6  281.82   10.84
   0   0  -7   47.98    3.70
   0   0   7   48.58    3.94
   0   0   7   42.39    3.55
   0   0  -8  851.21   28.43
   0   0   8  821.32   28.04
   0   0  -9 1460.83   46.96
   0   0   9 1507.47   47.62
   0   0   9 1394.11   46.34
   0   0 -10   31.43    3.82
   0   0  10   34.39    3.77
   0   0  10   36.80    4.57
   0   0 -11   20.69    3.37
   0   0  11   14.18    2.85
   0   0  11   26.18    4.33
   0   0  12   52.78    5.95
   0   0 -13   36.93    4.60
   0   0  13   41.53    5.06
   0   0  13   32.77    3.96
   0   0 -14    0.48    1.90
   0   0 -15   45.58    4.70
   0   0  15   49.89    5.12
   0   0 -15   44.66    4.65
   0   0 -16   24.41    4.78
   0   0  16   34.03    3.86
   0   0  17   72.19    4.84
   0  -1  17   53.24    4.25
   0  -1  17   61.36    4.52
   0   1 -16    3.51    3.08
   0  -1  16   10.79    2.46
   0   1 -15   40.92    6.42
   0  -1  15   52.82    5.17
   0   1 -15   43.45    4.49
   0   1 -14   83.32    6.59
   0  -1  13   77.60    6.90
   0   1 -13   56.69    5.63
   0  -1  12   40.19    4.29
   0   1 -12   42.55    4.62
   0  -1  11  390.55   16.71
   0   1 -11  390.23   16.91
   0  -1  10  539.31   20.88
   0  -1  10  599.87   22.26
   0   1 -10  559.74   21.13
   0  -1   9  841.89   29.46
   0  -1   9  896.69   30.30
   0   1  -9  877.21   29.69
   0  -1   8  550.46   19.70
   0   1  -8  551.59   19.69
   0  -1   7  206.80    9.12
   0  -1   7  213.00    9.41
   0   1  -7  226.03    9.22
   0  -1   6    4.15    1.50
   0   1  -5 1501.31   44.02
   0  -1   5 1446.72   44.25
   0  -1   5 1385.37   44.23
   0   1  -4   41.62    2.50
   0  -1   4   44.42    2.75
   0  -1   4   37.34    2.70
   0   1  -4   38.71    2.70
   0   1  -3 2095.35   63.93
   0  -1   3 2042.54   64.20
   0   1  -3 2333.80   64.04
   0   1  -3 2237.49   64.79
   0   1  -2    3.21    1.00
   0  -1   2    2.15    0.76
   0  -1   2    2.37    0.75
   0   1  -2    2.10    0.63
   0   1  -2    2.90    0.93
   0   1  -2    3.08    1.73
   0   1  -1 1476.87   42.60
   0  -1   1 1380.87   41.66
   0   1  -1 1494.75   42.27
   0   1  -1 1373.67   42.22
   0   1  -1 1460.95   43.32
   0   1  -1 1503.62   42.67
   0   1   0 7809.86  236.74
   0   1   0 8024.22  236.41
   0   1   0 7547.46  236.46
   0  -1   0 8139.91  236.39
   0   1   0 8678.53  237.10
   0  -1   0 7957.25  235.88
   0   1   0 8431.17  235.95
   0   1   0 8350.31  237.58
   0   1   0 9003.11  237.41
   0   1   0 8730.97  239.08
   0   1   1  515.62   17.15
   0  -1  -1  555.45   16.49
   0   1   1  560.49   17.63
   0   1   2   75.18    4.03
   0   1   2   70.86    3.61
   0   1   3 1092.55   31.31
   0  -1  -3 1053.85   31.43
   0  -1  -4  893.83   28.19
   0   1   4  921.13   28.09
   0   1   4  882.63   27.98
   0   1   5 1089.82   34.17
   0  -1  -6  338.26   12.56
   0   1   6  311.17   12.28
   0   1   6  322.36   12.21
   0  -1  -7   16.78    2.49
   0   1   7   15.70    2.45
   0   1   7   13.76    2.20
   0  -1  -8  582.51   20.95
   0   1   8  555.41   20.23
   0   1   8  561.91   20.97
   0  -1  -9  506.21   19.96
   0   1   9  507.10   19.34
   0   1   9  545.02   20.66
   0  -1 -10  119.70    7.79
   0   1  10  112.58    7.20
   0   1  10  138.48    9.25
   0  -1 -11  217.97   11.71
   0   1  11  237.16   12.67
   0   1  11  206.92   10.74
   0   1  12  296.62   14.94
   0  -1 -13  381.25   17.50
   0   1  13  384.76   17.77
   0  -1 -14   22.89    3.75
   0   1  14   18.12    3.64
   0  -1 -15   10.91    2.60
   0   1  15   12.95    2.86
   0   1  16   18.24    2.77
   0   1  16   18.89    2.81
   0  -1 -16   15.99    2.45
   0  -1 -16   15.44    2.55
   0  -2  17   33.60    3.34
   0  -2  17   33.68    3.30
   0   2 -16    9.41    3.40
   0  -2  16   10.40    2.36
   0   2 -15   -1.60    3.48
   0  -2  15   -0.23    1.69
   0   2 -14   92.35    9.97
   0  -2  13  185.31   11.27
   0  -2  12  119.89    7.70
   0   2 -12  113.54    7.68
   0  -2  11  469.93   18.44
   0  -2  11  495.77   19.68
   0  -2  10  150.54    8.17
   0  -2  10  160.24    8.85
   0   2 -10  158.87    8.09
   0  -2   9   19.09    2.76
   0  -2   9   19.05    2.89
   0   2  -9   24.15    2.82
   0   2  -9   15.91    3.33
   0  -2   8  316.79   12.56
   0   2  -8  338.74   12.36
   0  -2   7   41.44    3.48
   0   2  -7   45.69    3.28
   0  -2   7   45.73    3.71
   0  -2   6   70.71    4.33
   0   2  -6   68.41    4.36
   0   2  -6   71.61    3.85
   0   2  -5 4197.16  127.24
   0  -2   5 4246.44  126.29
   0  -2   5 4047.48  126.28
   0   2  -5 4331.84  127.68
   0   2  -5 4433.19  127.98
   0   2  -5 4443.86  125.74
   0   2  -4  233.78   10.37
   0   2  -4  231.32   10.33
   0   2  -4  250.06    9.14
   0   2  -4  259.14    9.20
   0  -2   4  214.93    8.48
   0   2  -4  250.47    8.19
   0   2  -4  243.81    9.29
   0  -2   4  226.32    8.63
   0   2  -4  242.35    9.71
   0   2  -4  243.67   10.40
   0  -2   3  695.45   22.44
   0   2  -3  764.34   23.71
   0   2  -3  798.65   23.80
   0   2  -3  676.65   24.33
   0   2  -3  739.30   23.49
   0   2  -3  787.63   23.69
   0  -2   3  663.91   22.37
   0  -2   3  695.51   22.41
   0   2  -3  758.19   23.32
   0   2  -3  757.77   21.97
   0   2  -3  693.27   24.56
   0   2  -3  773.69   23.34
   0   2  -3  749.45   24.09
   0   2  -3  770.35   25.49
   0   2  -3  750.65   24.91
   0   2  -2   16.16    2.69
   0   2  -2   11.81    3.17
   0   2  -2   15.47    2.24
   0   2  -2   16.41    2.23
   0   2  -2   13.94    1.77
   0  -2   2   16.05    1.18
   0  -2   2   15.98    1.18
   0   2  -2   13.87    1.54
   0   2  -2   14.28    0.74
   0   2  -2   14.51    1.65
   0   2  -2   17.92    2.78
   0   2  -2   16.09    2.16
   0   2  -2   12.81    1.87
   0   2  -2   14.46    1.47
   0   2  -2   16.11    2.05
   0   2  -2   16.81    2.30
   0  -2   2   13.35    1.10
   0   2  -1   12.03    2.35
   0   2  -1   14.77    1.67
   0   2  -1   13.13    3.22
   0   2  -1   13.95    2.09
   0   2  -1   18.19    4.92
   0   2  -1   13.85    1.74
   0   2  -1   14.88    1.54
   0   2  -1   16.08    2.42
   0   2  -1   11.34    1.96
   0   2  -1   15.36    2.41
   0   2  -1   12.23    1.61
   0   2  -1   19.45    2.37
   0   2  -1   14.40    1.58
   0   2   0   12.30    1.40
   0   2   0   14.13    2.24
   0   2   0   14.65    1.69
   0   2   0   14.36    0.97
   0  -2   0   12.41    0.77
   0   2   0   13.86    1.50
   0   2   0   14.12    2.36
   0   2   0   11.39    4.48
   0   2   0   16.75    2.61
   0   2   0   12.82    2.92
   0   2   0   14.77    1.57
   0   2   0   12.58    1.93
   0   2   0   12.87    1.97
   0   2   0   16.83    2.74
   0   2   1   55.55    4.34
   0   2   1   43.75    6.55
   0   2   1   51.06    2.91
   0   2   1   53.80    4.41
   0   2   1   51.84    3.40
   0  -2  -1   51.87    2.35
   0   2   1   53.26    3.78
   0   2   1   52.72    3.11
   0   2   1   55.72    2.14
   0   2   1   56.26    3.46
   0   2   1   51.28    3.77
   0   2   2  561.97   20.24
   0   2   2  576.64   19.71
   0   2   2  584.74   20.90
   0   2   2  547.12   20.07
   0  -2  -2  607.63   18.94
   0   2   2  542.55   19.18
   0   2   2  572.00   20.49
   0   2   3  826.69   28.63
   0  -2  -3  928.26   27.80
   0   2   3  776.72   28.26
   0   2   3  835.96   28.74
   0   2   3  757.48   28.23
   0   2   3  945.96   27.62
   0   2   4 1995.07   53.74
   0   2   4 1591.77   53.83
   0   2   4 1583.49   53.94
   0   2   4 1825.66   53.50
   0  -2  -4 1847.62   53.85
   0   2   5  305.20   11.42
   0  -2  -5  297.27   11.54
   0   2   6   60.08    4.22
   0   2   6   52.47    3.70
   0  -2  -6   47.85    3.88
   0   2   7    5.67    1.68
   0   2   7   10.50    2.23
   0  -2  -7    4.79    1.89
   0   2   8  150.97    8.71
   0   2   8  131.53    7.22
   0  -2  -8  128.48    7.70
   0   2   9    5.59    2.08
   0   2   9   10.63    2.80
   0  -2  -9    9.16    2.58
   0   2  10   34.83    4.47
   0   2  10   36.80    3.92
   0  -2 -10   35.11    4.39
   0   2  11   85.59    6.87
   0   2  11   74.39    5.81
   0  -2 -11   77.01    6.62
   0   2  12  267.99   12.90
   0  -2 -12  280.17   14.39
   0   2  12  284.72   14.18
   0  -2 -13  500.88   21.27
   0   2  13  501.39   21.18
   0  -2 -14    6.93    2.49
   0   2  14    8.54    2.66
   0  -2 -15    1.19    1.52
   0   2  15    1.10    1.56
   0   2  15    0.59    1.52
   0  -2 -16   21.21    2.69
   0   2  16   23.15    2.80
   0  -2 -16   26.13    2.98
   0  -3  17   22.56    2.77
   0  -3  17   25.92    2.83
   0  -3  16  111.98    6.92
   0   3 -16   87.35    8.47
   0  -3  15   16.84    3.06
   0   3 -15   10.32    4.10
   0   3 -14   45.84    7.27
   0  -3  13  107.43    8.22
   0   3 -13   88.37    9.79
   0  -3  12   44.17    5.19
   0  -3  11   98.30    6.72
   0  -3  11  121.52    7.90
   0  -3  10  237.95   10.76
   0  -3  10  238.55   11.25
   0  -3   9   51.33    4.49
   0  -3   9   58.75    4.56
   0   3  -9   55.66    6.25
   0   3  -8  635.07   24.52
   0  -3   8  631.33   20.94
   0  -3   7  312.94   12.07
   0  -3   7  313.25   11.98
   0   3  -7  316.46   15.08
   0   3  -6   84.02    3.89
   0   3  -6   64.15    6.31
   0   3  -6   79.47    5.57
   0   3  -6   66.62    5.42
   0   3  -6   83.36    5.65
   0  -3   6   79.01    4.58
   0   3  -6   73.77    5.99
   0   3  -6   91.59    6.57
   0   3  -6   89.11    6.64
   0  -3   5 1615.52   52.21
   0   3  -5 1681.54   55.21
   0  -3   5 1709.97   52.51
   0   3  -5 1803.56   53.69
   0   3  -5 1868.59   56.59
   0  -3   5 1599.40   52.09
   0   3  -5 1781.51   51.41
   0   3  -5 1528.20   55.43
   0   3  -5 1829.97   54.87
   0   3  -5 1813.89   54.60
   0   3  -5 1962.55   57.77
   0   3  -5 1887.43   56.48
   0  -3   4  735.11   25.22
   0   3  -4  864.10   27.42
   0   3  -4  919.59   27.63
   0   3  -4  898.94   27.57
   0   3  -4  798.99   28.47
   0   3  -4  837.79   27.00
   0  -3   4  751.67   25.18
   0   3  -4  843.44   29.12
   0  -3   4  753.81   25.20
   0   3  -4  828.61   24.46
   0   3  -4  826.44   26.69
   0   3  -4  849.00   26.74
   0   3  -4  771.31   28.55
   0   3  -4  851.93   27.58
   0   3  -4  879.76   28.14
   0   3  -4  863.27   27.86
   0   3  -4  963.59   31.82
   0   3  -4  881.52   29.58
   0  -3   3  874.72   29.70
   0   3  -3 1102.60   32.07
   0   3  -3 1120.55   32.92
   0   3  -3 1113.52   32.91
   0   3  -3 1138.19   32.92
   0   3  -3  963.82   33.40
   0   3  -3 1045.46   31.74
   0  -3   3  935.49   29.88
   0   3  -3 1090.90   33.69
   0   3  -3 1017.06   31.06
   0  -3   3  932.45   29.87
   0   3  -3  987.50   28.97
   0   3  -3 1008.72   31.41
   0   3  -3  973.34   33.25
   0   3  -3 1014.03   31.36
   0   3  -3 1042.58   32.93
   0   3  -3 1019.91   31.87
   0   3  -3 1029.17   34.42
   0   3  -3 1184.30   37.77
   0   3  -3 1029.67   32.68
   0   3  -3 1075.18   35.29
   0   3  -2   73.92    5.74
   0   3  -2   72.54    4.84
   0   3  -2   82.50    5.37
   0   3  -2   76.61    4.28
   0   3  -2   71.76    4.26
   0   3  -2   74.93    5.12
   0   3  -2   64.26    3.61
   0  -3   2   71.63    2.86
   0  -3   2   70.06    2.85
   0   3  -2   65.11    4.22
   0   3  -2   65.71    3.85
   0   3  -2   70.52    5.12
   0   3  -2   70.99    3.89
   0   3  -2   71.38    4.89
   0   3  -2   71.44    7.44
   0   3  -2   70.76    6.47
   0   3  -2   71.71    4.95
   0   3  -2   68.75    4.25
   0   3  -2   85.99    5.34
   0   3  -1 2591.61   78.48
   0   3  -1 2905.43   80.23
   0   3  -1 2985.19   86.16
   0   3  -1 2810.83   79.72
   0   3  -1 2494.94   80.49
   0   3  -1 2603.18   78.03
   0   3  -1 2466.42   77.35
   0   3  -1 2699.78   79.26
   0   3  -1 2530.19   78.15
   0   3  -1 2633.19   77.75
   0   3  -1 2531.80   77.82
   0   3  -1 2586.07   79.14
   0   3  -1 2678.13   81.67
   0   3  -1 2645.39   78.06
   0   3  -1 2511.67   77.88
   0   3  -1 2684.02   78.34
   0   3  -1 2525.79   77.51
   0   3  -1 2873.54   80.05
   0   3   0 1215.76   36.29
   0   3   0 1029.60   34.01
   0   3   0 1118.84   41.18
   0   3   0 1195.57   36.60
   0   3   0 1106.89   36.90
   0   3   0 1135.82   35.26
   0   3   0 1068.36   33.94
   0   3   0 1072.83   34.11
   0   3   0 1105.07   33.67
   0  -3   0 1072.84   32.15
   0   3   0 1078.70   33.82
   0   3   0 1087.58   35.01
   0   3   0 1139.49   37.48
   0   3   0 1050.05   33.74
   0   3   0 1189.52   36.17
   0   3   0 1144.80   34.60
   0   3   0 1087.45   33.65
   0   3   1  231.57    7.22
   0   3   1  221.28   11.25
   0   3   1  242.09    9.79
   0   3   1  242.21   10.71
   0  -3  -1  237.07    7.82
   0   3   1  225.05    8.91
   0   3   1  251.47   11.89
   0   3   1  227.79    9.71
   0   3   1  245.45   11.78
   0   3   1  225.97   14.55
   0   3   1  224.81   10.95
   0   3   1  228.86    9.23
   0   3   1  225.28    8.80
   0   3   1  229.71    9.48
   0   3   1  242.36   10.81
   0   3   1  241.23    7.59
   0   3   2  574.88   16.85
   0  -3  -2  548.66   17.26
   0   3   2  553.69   17.01
   0   3   2  536.53   18.88
   0   3   2  517.10   19.74
   0   3   2  511.65   20.00
   0   3   2  499.68   17.88
   0   3   2  504.48   19.60
   0   3   2  481.12   24.29
   0   3   3  659.66   24.45
   0   3   3  633.07   29.42
   0   3   3  591.74   23.82
   0   3   3  650.67   24.27
   0   3   3  724.52   21.94
   0   3   3  648.61   23.00
   0   3   3  609.82   23.93
   0  -3  -3  714.21   22.21
   0   3   3  788.19   21.89
   0   3   4 1151.70   46.86
   0   3   4 1138.54   40.58
   0   3   4 1244.79   38.68
   0   3   4 1140.85   40.41
   0  -3  -5  240.14    9.96
   0   3   5  222.93    9.37
   0   3   5  253.30    9.85
   0   3   6  130.14    6.78
   0  -3  -6  128.02    6.85
   0   3   6  123.62    6.33
   0  -3  -7  218.69   10.40
   0   3   7  222.65    9.81
   0   3   8 1306.51   44.23
   0  -3  -8 1334.99   44.53
   0   3   8 1394.02   43.66
   0   3   9   61.11    5.41
   0   3   9   64.34    5.03
   0  -3  -9   56.00    5.41
   0   3  10   30.94    3.56
   0  -3 -10   26.60    3.91
   0   3  10   23.48    3.63
   0   3  11    1.54    2.20
   0  -3 -12   49.98    5.53
   0   3  12   42.82    5.02
   0  -3 -13  140.20    9.37
   0   3  13  148.36    9.34
   0  -3 -14    1.35    1.85
   0   3  14    1.55    1.57
   0   3  14    1.71    1.79
   0  -3 -15    0.18    1.62
   0  -3 -15    2.20    1.46
   0  -3 -16   66.28    4.58
   0  -3 -16   58.40    4.21
   0   4 -17   22.15    4.06
   0  -4  16  115.91    6.75
   0   4 -16  100.36    9.14
   0  -4  15   18.65    2.98
   0   4 -15   12.31    4.07
   0  -4  14    0.23    1.91
   0   4 -14    0.44    3.14
   0   4 -13   32.79    6.24
   0  -4  13   33.16    4.33
   0   4 -12   11.51    4.75
   0  -4  12   16.43    3.63
   0  -4  11   24.95    3.63
   0   4 -11   21.26    4.90
   0   4 -11   14.45    3.92
   0  -4  10  536.37   19.38
   0   4 -10  373.84   21.36
   0  -4  10  529.62   18.87
   0   4 -10  480.22   24.82
   0   4 -10  398.57   20.83
   0   4  -9  180.35   11.47
   0   4  -9  200.64   12.54
   0   4  -9  146.21   11.32
   0  -4   9  210.42    9.41
   0  -4   9  192.92    9.37
   0   4  -9  147.35   12.68
   0   4  -8 1078.90   36.09
   0   4  -8  907.51   34.32
   0  -4   8 1012.41   30.52
   0   4  -8  888.86   33.34
   0   4  -7  674.88   27.54
   0  -4   7  683.05   23.12
   0   4  -7  689.29   26.76
   0  -4   7  713.97   23.37
   0   4  -7  649.88   25.89
   0   4  -6   59.22    6.37
   0   4  -6   56.79    6.30
   0  -4   6   50.18    3.52
   0   4  -6   59.62    5.77
   0  -4   6   47.83    3.37
   0   4  -6   52.61    5.96
   0   4  -6   59.57    5.62
   0   4  -6   62.87    5.39
   0   4  -6   39.39    5.93
   0   4  -6   61.28    5.47
   0   4  -6   56.70    6.38
   0   4  -6   49.84    4.98
   0   4  -5    0.62    3.38
   0   4  -5    2.99    3.39
   0  -4   5    0.97    0.93
   0  -4   5    0.93    0.98
   0   4  -5    2.94    2.79
   0   4  -5   -0.19    1.93
   0   4  -5    2.69    3.10
   0   4  -5    1.03    2.98
   0   4  -5    2.58    1.52
   0   4  -5    0.21    2.04
   0   4  -5    1.69    2.15
   0   4  -5    1.97    2.02
   0   4  -5    3.98    3.46
   0   4  -5    0.63    2.25
   0   4  -4  496.36   17.69
   0   4  -4  485.69   16.93
   0   4  -4  476.91   17.58
   0   4  -4  514.09   17.90
   0   4  -4  436.70   18.55
   0   4  -4  457.56   19.80
   0   4  -4  449.75   16.22
   0  -4   4  372.30   13.66
   0   4  -4  448.28   18.50
   0  -4   4  358.78   13.61
   0   4  -4  452.99   16.02
   0   4  -4  395.86   17.84
   0   4  -4  460.21   16.05
   0   4  -4  480.72   17.99
   0   4  -4  461.21   16.72
   0   4  -4  479.16   17.83
   0   4  -4  487.33   22.25
   0   4  -4  476.72   19.91
   0   4  -3    9.09    3.56
   0   4  -3   11.67    2.64
   0   4  -3   10.01    5.02
   0   4  -3   13.64    3.23
   0   4  -3    8.61    2.07
   0  -4   3   10.24    1.11
   0   4  -3   13.61    3.48
   0  -4   3   10.12    1.09
   0   4  -3   11.40    1.86
   0   4  -3    9.10    1.93
   0   4  -3   10.69    2.00
   0   4  -3    5.71    3.04
   0   4  -3   11.01    2.79
   0   4  -3    9.72    2.87
   0   4  -3    5.35    4.03
   0   4  -3    8.80    2.38
   0   4  -3    9.34    2.60
   0   4  -2  186.47   11.04
   0   4  -2  228.30   10.33
   0   4  -2  228.26   10.93
   0   4  -2  196.81    9.04
   0   4  -2  194.49    8.13
   0   4  -2  223.39   10.42
   0  -4   2  194.69    6.68
   0  -4   2  194.07    6.69
   0   4  -2  198.32    9.16
   0   4  -2  203.44   11.74
   0   4  -2  207.46    8.64
   0   4  -2  197.36    8.74
   0   4  -2  201.07    8.53
   0   4  -2  191.82   12.36
   0   4  -2  218.13   14.56
   0   4  -2  208.41   10.07
   0   4  -2  211.20   10.36
   0   4  -2  202.61    8.93
   0   4  -2  211.67    9.28
   0   4  -2  224.21   10.87
   0   4  -1 3865.70  105.61
   0   4  -1 3680.10  103.10
   0   4  -1 3464.21  101.91
   0   4  -1 3513.75  103.25
   0   4  -1 3597.52  104.35
   0   4  -1 3516.28  101.66
   0   4  -1 3618.68  102.62
   0   4  -1 3434.03  106.14
   0   4  -1 3644.57  104.67
   0   4  -1 3832.41  105.64
   0  -4   1 3170.04   99.53
   0   4  -1 3551.58  102.17
   0   4  -1 3518.50  102.26
   0   4  -1 3427.81  102.30
   0   4  -1 3553.80  104.77
   0   4  -1 3497.42  102.74
   0   4  -1 3406.32  106.32
   0   4  -1 3534.52  107.64
   0   4  -1 3176.93  110.25
   0   4  -1 3490.51  104.05
   0   4   0  401.55   16.51
   0   4   0  402.75   16.46
   0   4   0  372.88   14.11
   0   4   0  370.91   16.90
   0  -4   0  354.13   11.35
   0   4   0  387.79   13.57
   0   4   0  372.25   13.62
   0   4   0  384.03   17.67
   0   4   0  390.87   15.14
   0   4   0  382.31   13.93
   0   4   0  378.45   15.31
   0   4   0  378.14   17.23
   0   4   0  350.14   13.47
   0   4   0  365.87   15.46
   0   4   0  403.68   16.42
   0   4   0  396.95   14.73
   0   4   0  368.94   13.42
   0   4   1 1197.95   40.12
   0   4   1 1225.05   41.37
   0   4   1 1201.32   37.46
   0   4   1 1156.54   37.54
   0   4   1 1132.14   36.80
   0   4   1 1192.35   40.61
   0  -4  -1 1158.70   35.05
   0   4   1 1140.85   37.01
   0   4   1 1122.79   38.98
   0   4   1 1177.85   38.39
   0   4   1 1186.70   36.99
   0   4   1 1235.36   38.54
   0   4   1 1183.02   39.93
   0   4   1 1144.82   41.30
   0   4   2  184.08    9.35
   0   4   2  207.88   10.95
   0   4   2  188.06   12.16
   0   4   2  197.41    6.97
   0   4   2  181.10    8.33
   0   4   2  192.92   10.87
   0  -4  -2  202.46    7.40
   0   4   2  176.87    9.53
   0   4   2  194.84    9.49
   0   4   2  183.29   10.39
   0   4   2  202.88    6.53
   0   4   3   89.04    4.00
   0   4   3   73.62    6.28
   0   4   3   81.70   10.88
   0   4   3   83.52    4.05
   0   4   3   79.30    6.62
   0   4   3   77.16    6.45
   0   4   3   80.99    6.64
   0   4   3   79.08    5.70
   0   4   4  249.08    9.15
   0   4   4  216.74   11.84
   0   4   4  218.19   16.94
   0  -4  -4  240.87    9.67
   0   4   4  224.80   11.84
   0   4   5  239.64   18.25
   0   4   5  259.33   10.23
   0  -4  -5  253.92   10.72
   0   4   5  256.58   10.15
   0   4   6    2.45    4.96
   0   4   6    0.65    1.06
   0  -4  -6    1.64    1.54
   0   4   6   -0.14    1.32
   0  -4  -7  577.50   21.72
   0   4   7  530.72   20.84
   0  -4  -8 1397.65   46.82
   0   4   8 1285.21   45.77
   0   4   9   18.83    2.90
   0  -4  -9   20.13    3.61
   0   4   9   22.12    3.31
   0   4  10  153.78    8.37
   0   4  10  121.84    8.37
   0   4  11   24.61    3.72
   0  -4 -11   20.88    3.67
   0   4  12   44.57    8.74
   0  -4 -12   78.98    6.83
   0   4  13    4.25    3.62
   0   4  13    0.65    1.62
   0  -4 -13    2.65    1.98
   0   4  14    0.31    2.34
   0  -4 -14   -0.21    1.74
   0  -4 -15    0.14    1.13
   0  -4 -15    0.63    1.28
   0  -4 -16   54.31    3.64
   0   5 -17   13.61    3.04
   0   5 -17   10.38    2.72
   0   5 -16   36.35    5.59
   0   5 -16   37.51    5.61
   0   5 -15    4.45    3.29
   0   5 -14   33.05    6.15
   0   5 -13   46.17    7.23
   0   5 -12  305.10   19.14
   0   5 -12  222.88   16.11
   0   5 -11   64.41    7.73
   0   5 -11   75.12    9.31
   0   5 -11   62.10    8.08
   0   5 -10  121.95   11.56
   0   5 -10   97.39    9.57
   0   5 -10  125.30   10.00
   0   5 -10  150.03   11.18
   0   5  -9   59.37    8.20
   0   5  -9   67.79    7.42
   0   5  -9   70.33    7.23
   0   5  -9   87.44    8.59
   0   5  -8  297.43   15.79
   0   5  -8  308.62   15.70
   0   5  -7  203.30   11.67
   0   5  -7  196.72   11.51
   0   5  -7  214.41   12.04
   0   5  -6  275.60   15.99
   0   5  -6  354.10   16.36
   0   5  -6  330.71   15.39
   0   5  -6  339.14   15.51
   0   5  -6  286.99   16.55
   0   5  -6  360.88   16.58
   0   5  -6  355.43   19.29
   0   5  -6  346.53   18.63
   0   5  -6  355.15   18.38
   0   5  -6  291.39   16.05
   0   5  -5  251.56   11.83
   0   5  -5  261.99   15.83
   0   5  -5  268.58   12.63
   0   5  -5  275.90   13.20
   0   5  -5  258.87   15.45
   0   5  -5  245.40   11.72
   0   5  -5  211.18   13.25
   0   5  -5  265.90   11.82
   0   5  -5  281.44   13.93
   0   5  -5  261.14   12.65
   0   5  -5  268.91   17.27
   0   5  -5  274.28   13.81
   0   5  -5  261.64   14.42
   0   5  -4  596.26   22.76
   0   5  -4  604.61   27.44
   0   5  -4  679.60   25.12
   0   5  -4  625.98   22.10
   0   5  -4  630.07   25.68
   0   5  -4  623.37   24.90
   0   5  -4  687.86   30.99
   0   5  -4  634.96   27.42
   0   5  -4  625.58   23.94
   0   5  -4  612.78   22.63
   0   5  -4  631.09   22.71
   0   5  -4  698.02   25.29
   0   5  -4  659.94   24.58
   0   5  -4  638.57   25.05
   0   5  -4  643.97   23.44
   0   5  -4  604.31   23.33
   0   5  -4  599.98   26.12
   0   5  -4  660.45   23.68
   0   5  -3 1313.73   44.10
   0   5  -3 1363.82   49.37
   0   5  -3 1385.09   44.83
   0   5  -3 1551.51   47.41
   0   5  -3 1294.72   46.37
   0   5  -3 1302.69   42.89
   0   5  -3 1391.67   53.65
   0   5  -3 1358.62   46.25
   0   5  -3 1339.83   49.02
   0   5  -3 1369.86   44.94
   0   5  -3 1357.39   43.68
   0   5  -3 1406.24   44.20
   0   5  -3 1368.76   43.77
   0   5  -3 1542.71   47.33
   0   5  -3 1404.72   45.87
   0   5  -3 1385.70   46.65
   0   5  -3 1284.10   44.04
   0   5  -3 1357.54   44.37
   0   5  -3 1269.85   47.81
   0   5  -2 1172.94   39.79
   0   5  -2 1312.84   42.83
   0   5  -2 1279.59   40.38
   0   5  -2 1175.37   38.31
   0   5  -2 1216.82   41.69
   0   5  -2 1199.94   41.43
   0   5  -2 1111.61   48.17
   0   5  -2 1209.59   39.89
   0   5  -2 1157.54   44.00
   0   5  -2 1212.91   39.03
   0   5  -2 1224.49   39.05
   0   5  -2 1227.38   39.38
   0   5  -2 1321.85   42.90
   0   5  -2 1224.06   41.48
   0   5  -2 1175.24   39.36
   0   5  -2 1209.96   39.71
   0   5  -2 1224.06   42.24
   0   5  -2 1119.95   43.33
   0   5  -1  231.44   11.08
   0   5  -1  218.43    9.51
   0   5  -1  240.46   10.69
   0   5  -1  234.56   11.93
   0   5  -1  261.08   13.31
   0   5  -1  235.31   12.23
   0   5  -1  257.25   13.15
   0   5  -1  232.34   11.08
   0   5  -1  206.78   10.29
   0   5  -1  225.65   13.70
   0   5  -1  239.29   10.11
   0   5  -1  227.35   10.26
   0   5  -1  216.70   10.17
   0   5  -1  229.39   12.37
   0   5  -1  196.29   16.43
   0   5  -1  229.49   11.81
   0   5  -1  218.89   13.48
   0   5   0   13.98    2.42
   0   5   0   13.93    3.00
   0   5   0   13.87    2.64
   0   5   0   14.78    3.31
   0   5   0   14.92    3.35
   0   5   0    4.80    5.85
   0   5   0   13.55    2.51
   0   5   0   19.71    4.72
   0   5   0   15.45    2.24
   0   5   0   12.34    2.18
   0   5   0   13.95    2.56
   0   5   0   14.52    3.82
   0   5   0   18.08    4.06
   0   5   0   12.65    2.58
   0   5   0    9.70    3.58
   0   5   0   12.30    3.42
   0   5   0   11.29    2.44
   0   5   0   16.30    4.61
   0   5   1  255.23   11.30
   0   5   1  267.59   11.00
   0   5   1  254.01   12.10
   0   5   1  223.21   13.24
   0   5   1  231.51   10.50
   0   5   1  259.89   11.48
   0   5   1  236.80   13.83
   0   5   1  261.02   10.74
   0   5   1  244.78   10.89
   0   5   1  242.55   14.12
   0   5   1  218.76   18.43
   0   5   1  245.04   11.42
   0   5   1  243.43   13.53
   0   5   1  236.38   13.92
   0   5   1  241.34   12.06
   0   5   1  237.05   12.53
   0   5   2  161.04   10.88
   0   5   2  161.34    8.17
   0  -5  -2  164.72    6.64
   0   5   2  174.12    8.26
   0   5   2  179.77   10.17
   0   5   2  171.12    9.47
   0   5   2  155.13    9.03
   0   5   2  160.35   10.68
   0   5   2  171.82   11.33
   0   5   2  171.25    8.66
   0   5   2  151.18   10.53
   0   5   2  150.03   11.84
   0   5   2  176.95   16.22
   0   5   2  182.19    9.04
   0  -5  -3 1687.45   52.86
   0   5   3 1833.20   57.13
   0   5   3 1859.93   56.18
   0   5   3 1755.84   56.85
   0   5   3 1500.11   57.59
   0   5   3 1850.92   55.83
   0   5   3 1693.26   58.74
   0   5   3 1672.12   67.39
   0   5   3 1732.78   58.54
   0   5   4   56.91    5.93
   0   5   4   58.73    6.43
   0   5   4   60.15    6.33
   0   5   4   57.15   10.29
   0   5   4   48.63    7.52
   0  -5  -4   60.15    4.09
   0   5   5  462.98   27.36
   0  -5  -5  449.45   16.21
   0   5   6  148.36   15.02
   0  -5  -6  176.77    9.06
   0  -5  -7  237.39   11.59
   0  -5  -8  396.33   16.69
   0   5   8  305.54   22.90
   0  -5  -9   11.91    2.86
   0   5   9   19.06    6.77
   0  -5 -10   44.34    5.11
   0   5  10   32.96    7.90
   0  -5 -11  112.87    8.24
   0   5  12  259.04   15.65
   0  -5 -12  234.81   12.33
   0   5  13    8.14    3.71
   0   5  13    4.44    3.06
   0   5  13    3.31    2.26
   0  -5 -13    3.14    2.03
   0  -5 -14    9.00    2.16
   0  -5 -15    6.65    1.64
   0  -5 -15    6.74    1.56
   0   6 -17    3.71    1.89
   0   6 -16   -0.24    2.01
   0   6 -16    3.20    2.45
   0   6 -15    1.75    2.79
   0   6 -15    2.85    2.78
   0   6 -14    5.80    3.68
   0   6 -13   85.44    9.66
   0   6 -12  241.01   15.72
   0   6 -12  203.13   15.53
   0   6 -11    4.43    3.26
   0   6 -11   -0.47    3.84
   0   6 -11    0.56    3.80
   0   6 -10   -1.34    3.19
   0   6 -10   -0.39    2.58
   0   6 -10    1.11    3.64
   0   6  -9  109.97    9.82
   0   6  -9  137.06   10.27
   0   6  -8   42.04    5.98
   0   6  -8   30.99    6.30
   0   6  -8   40.15    5.71
   0   6  -7   13.86    4.89
   0   6  -7   18.67    4.36
   0   6  -7   24.77    4.75
   0   6  -7   22.38    4.17
   0   6  -6  514.21   27.12
   0   6  -6  499.78   21.86
   0   6  -6  511.42   25.86
   0   6  -6  499.45   26.18
   0   6  -5   94.93    7.93
   0   6  -5  103.21   10.44
   0   6  -5  101.38    9.55
   0   6  -5   97.93    6.86
   0   6  -5  100.00    8.68
   0   6  -5  101.87   11.57
   0   6  -5  101.82   10.72
   0   6  -5   96.63    6.96
   0   6  -5  101.99    7.85
   0   6  -5  105.79    7.94
   0   6  -5  101.94    7.70
   0   6  -5   88.35    8.18
   0   6  -5   93.78    8.78
   0   6  -4  969.10   32.88
   0   6  -4  906.93   37.02
   0   6  -4 1083.23   37.46
   0   6  -4  987.42   35.15
   0   6  -4  920.86   39.53
   0   6  -4 1019.03   35.48
   0   6  -4 1000.70   33.76
   0   6  -4  977.24   33.80
   0   6  -4  925.00   34.12
   0   6  -4  986.11   34.87
   0   6  -4 1017.50   37.30
   0   6  -4  994.48   34.56
   0   6  -4  963.14   35.81
   0   6  -4 1007.46   36.88
   0   6  -4  976.53   44.00
   0   6  -4  908.46   39.90
   0   6  -4  930.36   33.84
   0   6  -4  921.49   38.31
   0   6  -3  976.36   40.56
   0   6  -3  986.56   35.60
   0   6  -3 1023.42   34.70
   0   6  -3  956.44   34.72
   0   6  -3 1060.88   34.86
   0   6  -3 1015.21   35.23
   0   6  -3 1035.00   38.41
   0   6  -3 1041.57   37.68
   0   6  -3 1030.71   45.73
   0   6  -3  953.04   40.91
   0   6  -3  987.57   35.28
   0   6  -3 1045.52   36.17
   0   6  -3  969.66   37.68
   0   6  -3 1037.94   33.85
   0   6  -3  923.61   39.39
   0   6  -2    0.49    2.09
   0   6  -2    1.08    1.42
   0   6  -2    1.32    1.60
   0   6  -2    1.79    1.80
   0   6  -2    1.12    1.85
   0   6  -2    1.03    2.74
   0   6  -2    2.44    1.98
   0   6  -2    0.23    1.80
   0   6  -2    2.27    4.22
   0   6  -2    1.38    2.06
   0   6  -2    0.72    5.26
   0   6  -2    3.93    2.94
   0   6  -2    4.85    4.32
   0   6  -1    4.13    2.17
   0   6  -1    1.52    2.19
   0   6  -1    4.00    2.22
   0   6  -1    1.76    4.05
   0   6  -1    1.86    1.46
   0   6  -1    2.90    1.94
   0   6  -1    1.81    1.65
   0   6  -1    5.51    1.93
   0   6  -1    2.05    2.63
   0   6  -1    0.39    1.86
   0   6  -1    2.62    2.58
   0   6  -1    0.75    5.67
   0   6  -1    1.26    2.00
   0   6  -1    0.45    4.02
   0   6   0  237.52   10.85
   0   6   0  272.64   12.39
   0   6   0  239.34   14.48
   0   6   0  242.52   12.85
   0   6   0  246.03   11.40
   0   6   0  251.78   12.19
   0   6   0  214.65   14.78
   0   6   0  236.00   11.37
   0   6   0  269.03   11.64
   0   6   0  254.84   11.68
   0   6   0  248.72   14.19
   0   6   0  245.91   14.52
   0   6   0  196.20   18.25
   0   6   0  244.00   13.28
   0   6   1  154.00   12.20
   0   6   1  163.42    8.77
   0   6   1  138.07   10.93
   0   6   1  161.77    9.25
   0   6   1  156.76    9.99
   0   6   1  130.39   15.03
   0   6   1  169.86    9.58
   0   6   1  149.76    8.45
   0   6   1  154.72   11.76
   0   6   1  160.50    8.59
   0   6   1  168.42    9.02
   0   6   1  159.54    8.35
   0   6   1  155.38    9.31
   0   6   1  154.25   11.93
   0   6   1  149.35   10.73
   0   6   2  249.61   15.25
   0   6   2  247.23   11.61
   0   6   2  258.89   11.71
   0   6   2  235.65   13.70
   0   6   2  255.78   13.44
   0   6   2  209.90   19.13
   0   6   2  241.83   12.81
   0   6   2  232.22   20.76
   0   6   2  243.79   16.18
   0   6   2  232.44   14.65
   0   6   2  263.82   12.22
   0   6   2  241.77   15.26
   0   6   2  260.22   12.61
   0   6   3 1594.68   52.92
   0   6   3 1596.75   66.67
   0   6   3 1332.13   56.49
   0   6   3 1366.78   62.94
   0   6   3 1556.48   55.68
   0   6   3 1548.60   55.15
   0   6   3 1676.38   52.18
   0   6   4   32.45    5.06
   0   6   4   42.39   10.11
   0   6   4   32.56    4.34
   0   6   4   34.67    5.64
   0   6   4   28.21    6.79
   0   6   4   37.23    4.68
   0   6   5  538.85   22.30
   0   6   5  522.12   23.68
   0   6   5  509.06   31.47
   0   6   6  117.89   14.17
   0   6   6  126.59   10.48
   0   6   6  129.95    9.61
   0  -6  -6  149.28    8.10
   0   6   6   96.73   12.29
   0   6   7   29.50    4.94
   0   6   7   46.78    6.64
   0   6   7   34.68    8.37
   0  -6  -7   39.79    4.32
   0   6   8    1.89    2.80
   0   6   8    3.01    4.15
   0   6   9   26.90    5.01
   0  -6  -9   44.29    4.90
   0   6   9   34.60    8.38
   0  -6 -10   20.36    3.57
   0   6  10   19.04    4.39
   0   6  11  123.56   10.62
   0   6  11   81.69    8.31
   0  -6 -11  109.31    7.68
   0   6  11   81.42   11.16
   0  -6 -12  176.66   10.10
   0   6  12  155.52   10.78
   0   6  13   -1.10    2.50
   0   6  13    1.01    2.44
   0  -6 -13   -0.91    1.40
   0   6  13   -1.49    2.09
   0  -6 -14   20.89    2.55
   0  -6 -14   17.85    2.37
   0   7 -16    3.55    2.17
   0   7 -16    6.62    2.61
   0   7 -15   -0.28    1.98
   0   7 -15    0.31    2.37
   0   7 -15    0.94    2.50
   0   7 -14    0.70    2.36
   0   7 -14    0.39    2.97
   0   7 -14   -0.39    3.08
   0   7 -13   16.24    4.69
   0   7 -13   28.60    5.77
   0   7 -12   97.68   10.47
   0   7 -12  120.90   10.80
   0   7 -12   97.08   10.33
   0   7 -12  119.50   11.82
   0   7 -11    8.70    4.11
   0   7 -11   19.23    4.78
   0   7 -11    7.73    3.88
   0   7 -11   19.29    5.44
   0   7 -10   10.41    4.29
   0   7 -10   10.07    4.12
   0   7 -10    9.58    4.61
   0   7  -9  214.71   14.86
   0   7  -9  229.54   16.33
   0   7  -9  258.18   16.44
   0   7  -8  712.57   29.40
   0   7  -8  667.83   29.34
   0   7  -8  735.30   29.07
   0   7  -7  107.30    9.15
   0   7  -7  109.27   10.21
   0   7  -7   70.21    9.21
   0   7  -7  100.50    8.97
   0   7  -7  116.76   12.07
   0   7  -7  108.55   11.98
   0   7  -7   99.67    9.08
   0   7  -7  106.98    9.29
   0   7  -7  100.62    9.62
   0   7  -6   20.02    4.04
   0   7  -6   18.74    4.84
   0   7  -6   16.85    4.89
   0   7  -6   23.49    4.35
   0   7  -6   22.30    6.47
   0   7  -6   18.51    4.14
   0   7  -6   15.80    4.23
   0   7  -6   16.41    3.79
   0   7  -6   16.34    4.28
   0   7  -6   20.62    6.12
   0   7  -5  116.99    9.35
   0   7  -5  134.80   11.93
   0   7  -5  125.31    8.67
   0   7  -5  128.91    9.30
   0   7  -5  115.42   10.27
   0   7  -5  104.67   10.34
   0   7  -5  121.51    9.40
   0   7  -5  120.43    9.04
   0   7  -5  108.81   10.17
   0   7  -5  126.70    9.55
   0   7  -5  114.64   12.32
   0   7  -5  128.35   13.26
   0   7  -4  160.33   10.78
   0   7  -4  159.86   14.10
   0   7  -4  170.13    9.89
   0   7  -4  160.01   10.21
   0   7  -4  156.77   10.25
   0   7  -4  176.81   12.79
   0   7  -4  176.21   11.73
   0   7  -4  147.69   11.93
   0   7  -4  167.22   12.01
   0   7  -4  153.87   14.30
   0   7  -4  134.75   12.64
   0   7  -3  190.22   10.61
   0   7  -3  204.62   11.35
   0   7  -3  186.08   15.16
   0   7  -3  212.71   13.15
   0   7  -3  196.47   10.03
   0   7  -3  179.94   12.97
   0   7  -3  194.97   13.07
   0   7  -3  187.70   15.77
   0   7  -3  195.71   15.01
   0   7  -2  296.31   20.30
   0   7  -2  365.96   16.17
   0   7  -2  384.92   16.59
   0   7  -2  362.73   18.67
   0   7  -2  358.67   18.90
   0   7  -2  351.83   21.65
   0   7  -2  394.00   20.32
   0   7  -2  362.57   15.17
   0   7  -2  392.85   19.62
   0   7  -2  358.01   22.07
   0   7  -2  339.01   16.80
   0   7  -1   53.97    5.38
   0   7  -1   53.47    5.19
   0   7  -1   54.34    6.44
   0   7  -1   59.03    7.28
   0   7  -1   57.78    8.63
   0   7  -1   68.90    7.94
   0   7  -1   53.67    8.49
   0   7  -1   52.10    4.67
   0   7   0  611.19   23.26
   0   7   0  591.19   23.59
   0   7   0  649.45   24.90
   0   7   0  598.36   22.70
   0   7   0  603.58   26.12
   0   7   0  627.82   28.08
   0   7   0  589.93   29.56
   0   7   0  597.06   29.26
   0   7   0  540.37   26.79
   0   7   1  395.12   22.60
   0   7   1  429.05   18.14
   0   7   1  411.02   21.45
   0   7   1  425.09   20.49
   0   7   1  402.16   23.24
   0   7   1  440.00   18.40
   0   7   1  402.23   22.59
   0   7   1  471.01   19.67
   0   7   1  421.33   17.60
   0   7   2  139.59    9.79
   0   7   2  168.11    9.87
   0   7   2  161.28   11.81
   0   7   2  117.84   15.96
   0   7   2  151.53   12.52
   0   7   2  137.29   12.54
   0   7   2  143.55   10.04
   0   7   2  147.64    8.84
   0   7   2  113.52   11.82
   0   7   3  139.68   16.89
   0   7   3  147.57   10.68
   0   7   3  152.37   12.83
   0   7   3  147.54   12.46
   0   7   3  174.68   10.51
   0   7   3  155.73   10.42
   0   7   3  129.08   13.03
   0   7   4   44.36   10.34
   0   7   4   37.56    5.77
   0   7   4   45.40    5.46
   0   7   4   30.08    6.02
   0   7   4   31.90    7.36
   0   7   4   39.48    6.59
   0   7   5   89.10    8.99
   0   7   5   65.77   10.21
   0   7   5   96.81   14.20
   0   7   5  105.70    8.58
   0   7   6   15.61    4.57
   0   7   6   13.28    6.28
   0   7   6   15.29    6.94
   0   7   6   13.50    3.80
   0   7   7  123.74   10.33
   0   7   7  117.99   14.15
   0   7   8    1.17    2.89
   0   7   8    4.71    3.57
   0   7   8    6.01    5.12
   0   7   9  207.43   14.08
   0   7   9  117.69   10.27
   0   7  10   55.06    6.91
   0  -7 -10   74.63    6.36
   0   7  10   65.67    9.86
   0   7  11   21.76    4.26
   0  -7 -11   31.11    3.97
   0   7  11   27.11    5.88
   0   7  11   36.48    5.49
   0   7  12   24.16    3.94
   0  -7 -12   27.44    3.46
   0   7  12   36.05    5.01
   0   7  12   19.32    4.81
   0  -7 -13   -0.46    0.93
   0  -7 -13    0.37    1.04
   0   8 -16    4.19    1.88
   0   8 -15    1.61    2.06
   0   8 -15    2.28    2.34
   0   8 -14    2.72    2.72
   0   8 -14    0.92    2.45
   0   8 -14    2.71    2.65
   0   8 -13    4.13    3.18
   0   8 -13    4.06    3.00
   0   8 -13    0.81    3.09
   0   8 -12    5.81    3.52
   0   8 -12    1.67    2.94
   0   8 -12    4.99    3.63
   0   8 -11   -3.31    3.76
   0   8 -11   -0.50    3.17
   0   8 -11    2.22    3.23
   0   8 -11   -0.48    3.23
   0   8 -11    3.31    2.92
   0   8 -10    5.34    4.32
   0   8 -10    7.17    4.11
   0   8 -10    6.31    3.70
   0   8 -10   12.25    4.69
   0   8 -10    6.06    3.60
   0   8  -9  225.31   15.58
   0   8  -9  275.03   16.20
   0   8  -9  197.53   15.14
   0   8  -9  257.83   15.94
   0   8  -8  470.81   24.02
   0   8  -8  498.96   23.45
   0   8  -7   61.50    7.53
   0   8  -7   57.30    8.00
   0   8  -7   63.54   10.39
   0   8  -7   51.00    6.78
   0   8  -7   43.79    7.64
   0   8  -7   62.24    9.81
   0   8  -7   62.36    7.72
   0   8  -7   63.06    7.63
   0   8  -7   60.83    7.32
   0   8  -6    6.80    3.25
   0   8  -6    8.26    4.44
   0   8  -6    6.64    5.15
   0   8  -6   11.25    5.54
   0   8  -6    9.14    3.65
   0   8  -6    9.70    4.63
   0   8  -6    2.30    2.92
   0   8  -6    9.55    4.08
   0   8  -6    9.25    5.70
   0   8  -5  168.09   12.21
   0   8  -5  171.50   14.84
   0   8  -5  170.74   11.58
   0   8  -5  170.29   13.56
   0   8  -5  185.27   18.35
   0   8  -5  168.65   13.78
   0   8  -5  148.66   11.45
   0   8  -5  177.93   12.00
   0   8  -5  154.42   10.65
   0   8  -5  140.22   15.05
   0   8  -5  145.23   15.52
   0   8  -4   57.66    6.97
   0   8  -4   46.11    9.14
   0   8  -4   73.56    6.68
   0   8  -4   74.01    6.70
   0   8  -4   64.70    6.81
   0   8  -4   46.82   10.97
   0   8  -4   56.20    8.05
   0   8  -4   55.79    7.31
   0   8  -4   58.55    8.03
   0   8  -4   54.50    6.86
   0   8  -4   57.06    6.44
   0   8  -4   62.48    8.35
   0   8  -4   46.93    9.58
   0   8  -4   54.14    6.16
   0   8  -3   13.24    3.38
   0   8  -3   16.83    6.50
   0   8  -3   15.27    4.09
   0   8  -3   12.56    6.07
   0   8  -3   12.48    3.74
   0   8  -3   19.02    3.73
   0   8  -3   12.04    3.41
   0   8  -3   18.61    3.59
   0   8  -3   17.64    3.90
   0   8  -3   13.42    4.92
   0   8  -3   16.69    4.33
   0   8  -3   15.26    4.62
   0   8  -3   11.46    4.66
   0   8  -3   11.31    7.26
   0   8  -3   13.34    2.80
   0   8  -2  300.63   15.40
   0   8  -2  304.04   16.38
   0   8  -2  308.52   15.21
   0   8  -2  300.52   15.16
   0   8  -2  283.22   15.24
   0   8  -2  280.42   17.51
   0   8  -2  256.32   24.35
   0   8  -2  306.13   18.26
   0   8  -2  306.37   14.19
   0   8  -2  297.18   16.92
   0   8  -2  286.92   18.61
   0   8  -2  293.55   16.18
   0   8  -2  295.46   21.48
   0   8  -2  279.10   20.60
   0   8  -1    1.21    2.22
   0   8  -1   -0.29    2.03
   0   8  -1    2.27    2.13
   0   8  -1    2.08    2.37
   0   8  -1    0.54    3.05
   0   8  -1   -0.49    3.58
   0   8  -1    1.66    1.80
   0   8  -1    1.05    2.47
   0   8  -1   -3.30    4.79
   0   8  -1   -0.69    4.55
   0   8  -1   -0.76    2.46
   0   8  -1    4.39    7.21
   0   8  -1   -0.45    3.25
   0   8   0  663.40   25.43
   0   8   0  672.57   26.06
   0   8   0  648.01   28.80
   0   8   0  578.60   29.53
   0   8   0  623.60   30.15
   0   8   0  623.39   25.32
   0   8   0  604.31   32.21
   0   8   0  593.57   27.70
   0   8   0  594.64   32.32
   0   8   1  239.92   23.68
   0   8   1  260.86   18.03
   0   8   1  273.53   17.64
   0   8   1  252.31   18.76
   0   8   1  257.45   16.44
   0   8   1  262.29   19.40
   0   8   1  257.76   13.70
   0   8   2   29.66    4.97
   0   8   2   25.95    9.07
   0   8   2   22.21    5.59
   0   8   2   33.38    7.30
   0   8   2   21.25    6.29
   0   8   2   27.01    4.47
   0   8   2   28.81    6.62
   0   8   3    8.92    6.62
   0   8   3    2.80    3.16
   0   8   3    4.70    4.00
   0   8   3    5.83    4.71
   0   8   3    2.40    2.46
   0   8   3    5.57    3.93
   0   8   4  107.76   16.27
   0   8   4   96.66   11.95
   0   8   4  116.23   10.40
   0   8   4  147.11   10.58
   0   8   4  132.50   12.09
   0   8   4  110.42   11.63
   0   8   5   22.70    8.28
   0   8   5   19.75    4.25
   0   8   5   13.07    5.69
   0   8   6   19.96    8.20
   0   8   6   31.70    5.37
   0   8   6   27.70    5.57
   0   8   6   22.75    6.68
   0   8   7   94.48    9.19
   0   8   7  144.10   11.76
   0   8   8    0.44    3.12
   0   8   8    6.75    4.68
   0   8   9   71.56    7.82
   0   8   9  100.67   11.97
   0   8  10   14.76    3.79
   0   8  10   20.43    5.64
   0   8  11   10.56    3.55
   0  -8 -11    7.45    1.76
   0   8  11    5.95    2.39
   0   8  12    5.64    2.35
   0   9 -15    1.80    1.72
   0   9 -14   15.24    3.66
   0   9 -14   16.54    3.67
   0   9 -13   56.34    7.20
   0   9 -13   49.22    6.48
   0   9 -12    2.06    2.76
   0   9 -12    0.42    2.81
   0   9 -12   -0.99    2.84
   0   9 -12   -0.37    2.68
   0   9 -11    8.58    4.34
   0   9 -11    9.84    3.79
   0   9 -10    3.46    3.37
   0   9 -10   -2.84    3.81
   0   9 -10   -2.13    3.57
   0   9  -9   50.29    7.65
   0   9  -9   61.34    7.72
   0   9  -9   44.64    6.94
   0   9  -8  128.17   11.93
   0   9  -8  137.05   11.55
   0   9  -8  139.20   11.61
   0   9  -7   13.70    6.47
   0   9  -7    5.95    4.02
   0   9  -7   19.32    5.04
   0   9  -7   10.34    4.27
   0   9  -7    2.56    4.06
   0   9  -7   12.86    6.28
   0   9  -6    4.19    5.91
   0   9  -6    8.42    3.79
   0   9  -6    3.81    3.44
   0   9  -6    0.95    3.36
   0   9  -6    0.79    5.02
   0   9  -6    2.75    5.19
   0   9  -6    5.87    4.20
   0   9  -6    2.54    3.86
   0   9  -6    2.91    3.12
   0   9  -5  306.58   17.32
   0   9  -5  289.04   25.24
   0   9  -5  338.27   20.91
   0   9  -5  312.13   17.46
   0   9  -5  308.12   18.14
   0   9  -5  260.55   17.31
   0   9  -5  260.59   19.35
   0   9  -5  286.06   22.47
   0   9  -5  228.60   21.64
   0   9  -5  303.75   16.39
   0   9  -4  441.49   20.98
   0   9  -4  368.05   30.78
   0   9  -4  450.31   24.69
   0   9  -4  422.30   23.02
   0   9  -4  423.43   20.83
   0   9  -4  435.13   22.01
   0   9  -4  376.02   21.48
   0   9  -4  409.87   24.59
   0   9  -4  396.27   20.24
   0   9  -4  381.95   27.72
   0   9  -4  398.69   27.46
   0   9  -3   13.32    3.82
   0   9  -3   16.24    3.84
   0   9  -3   15.19    5.34
   0   9  -3   20.87    8.57
   0   9  -3   11.07    4.54
   0   9  -3   12.65    6.93
   0   9  -3   17.56    4.12
   0   9  -3   11.15    4.04
   0   9  -3    6.37    5.16
   0   9  -3   10.08    3.83
   0   9  -3   12.33    4.47
   0   9  -2    3.62    2.97
   0   9  -2    0.35    2.31
   0   9  -2    3.21    2.89
   0   9  -2    1.64    3.25
   0   9  -2    1.03    2.04
   0   9  -2    1.68    2.76
   0   9  -2    1.56    5.42
   0   9  -2    1.65    2.77
   0   9  -2    4.12    4.78
   0   9  -2    4.86    7.37
   0   9  -1   -0.36    2.71
   0   9  -1    3.74    6.88
   0   9  -1    0.58    3.72
   0   9  -1    1.00    2.28
   0   9  -1   -1.52    4.40
   0   9  -1   -0.69    2.44
   0   9  -1   -0.80    4.74
   0   9  -1    0.44    2.67
   0   9   0   76.36    7.37
   0   9   0   59.39   13.65
   0   9   0   86.62   11.42
   0   9   0   79.04    8.77
   0   9   0   72.88   11.16
   0   9   0   67.59    9.72
   0   9   1   29.88    7.56
   0   9   1   33.92   10.70
   0   9   1   29.98    5.93
   0   9   1   36.66    8.29
   0   9   1   24.68    6.47
   0   9   2   59.24   13.15
   0   9   2   78.15    9.56
   0   9   2   77.82   10.77
   0   9   2   81.56   10.65
   0   9   2   69.47   10.20
   0   9   3   16.63    5.31
   0   9   3    9.72    5.00
   0   9   3   20.22    5.49
   0   9   3   20.15    6.18
   0   9   4  118.02   13.57
   0   9   4  152.74   19.47
   0   9   4  129.83   13.03
   0   9   5  120.63   10.24
   0   9   5   97.24   11.39
   0   9   6    0.39    2.76
   0   9   6    9.84    5.99
   0   9   6   -2.06    4.60
   0   9   7   13.99    3.87
   0   9   7   18.50    6.27
   0   9   8    4.61    2.68
   0   9   8    8.91    3.76
   0   9   8    5.03    4.00
   0   9   9    7.60    3.63
   0   9   9    6.92    3.88
   0   9  10    2.01    2.68
   0   9  10    5.60    3.49
   0   9  11   26.56    4.34
   0  10 -14   18.28    3.26
   0  10 -13   53.96    6.01
   0  10 -13   47.84    5.70
   0  10 -12    1.00    2.49
   0  10 -12   -1.33    2.50
   0  10 -12   -0.60    2.50
   0  10 -11   22.74    5.31
   0  10 -11   32.31    5.99
   0  10 -11   25.48    5.21
   0  10 -11   30.55    5.28
   0  10 -10    2.63    3.51
   0  10 -10   -2.51    3.81
   0  10 -10   -0.76    2.81
   0  10 -10    1.17    2.70
   0  10  -9    8.48    4.25
   0  10  -9   12.51    3.96
   0  10  -8   -0.49    3.28
   0  10  -8   -1.22    3.87
   0  10  -8   -3.02    3.33
   0  10  -7    1.98    3.65
   0  10  -7    3.86    5.36
   0  10  -7    4.84    3.29
   0  10  -7    6.95    3.44
   0  10  -7    1.28    3.80
   0  10  -7    1.62    4.93
   0  10  -6    8.28    6.47
   0  10  -6    8.39    4.34
   0  10  -6   13.00    6.76
   0  10  -6   10.03    4.14
   0  10  -6    9.94    4.25
   0  10  -5  234.29   23.82
   0  10  -5  286.00   17.84
   0  10  -5  318.06   17.74
   0  10  -5  253.53   17.14
   0  10  -5  273.32   15.98
   0  10  -5  202.32   20.85
   0  10  -5  266.58   22.40
   0  10  -5  286.25   16.87
   0  10  -4  197.88   13.67
   0  10  -4  197.11   19.60
   0  10  -4  167.18   18.92
   0  10  -4  220.79   14.27
   0  10  -4  213.60   14.37
   0  10  -4  238.60   15.76
   0  10  -4  184.02   21.56
   0  10  -3   -0.86    6.34
   0  10  -3    2.35    3.20
   0  10  -3   -0.57    3.37
   0  10  -3    5.66    3.47
   0  10  -3    1.23    2.78
   0  10  -3   -1.82    6.19
   0  10  -3    3.36    2.71
   0  10  -3    1.22    7.24
   0  10  -2   14.94    5.31
   0  10  -2   15.62    4.21
   0  10  -2   15.98    7.15
   0  10  -2   13.92    9.35
   0  10  -2   11.55    3.84
   0  10  -2   12.45    7.04
   0  10  -1   65.94    7.22
   0  10  -1   40.69    9.45
   0  10  -1   44.00   12.25
   0  10  -1   42.17    9.80
   0  10  -1   54.85    7.50
   0  10  -1   54.73    8.58
   0  10   0   63.77   11.16
   0  10   0   54.75   13.63
   0  10   0   75.98    8.83
   0  10   0   50.13   10.20
   0  10   0   67.04    9.73
   0  10   1   29.41    7.93
   0  10   1   28.11   10.13
   0  10   1   28.73    7.96
   0  10   1   23.25    5.71
   0  10   1   24.59    6.72
   0  10   2   41.61    8.60
   0  10   2   54.05   13.07
   0  10   2   42.13    7.41
   0  10   3   -2.47    4.50
   0  10   3    1.15    5.84
   0  10   3    2.19    3.40
   0  10   3    1.94    3.85
   0  10   3   -2.04    3.65
   0  10   4  159.21   13.86
   0  10   4  143.08   14.63
   0  10   5   43.69    8.42
   0  10   6    9.55    5.43
   0  10   6    7.53    4.02
   0  10   6    6.88    4.18
   0  10   7    0.50    3.60
   0  10   7    1.31    2.94
   0  10   8   50.13    7.22
   0  10   8   32.61    5.91
   0  10   9   12.98    3.66
   0  10   9    9.24    3.30
   0  10  10   10.06    2.72
   0  11 -12    1.07    1.78
   0  11 -12   -0.70    1.97
   0  11 -11    3.76    2.36
   0  11 -11    2.36    2.74
   0  11 -11    4.77    2.44
   0  11 -10   20.64    4.23
   0  11 -10   16.75    4.27
   0  11 -10   20.56    4.38
   0  11  -9   77.49    8.01
   0  11  -9   66.04    7.91
   0  11  -9   87.45    8.70
   0  11  -8    1.89    3.11
   0  11  -8    2.99    3.51
   0  11  -8    4.96    3.28
   0  11  -7   13.44    4.04
   0  11  -7   26.36    7.47
   0  11  -7   21.56    5.05
   0  11  -6   17.03    4.59
   0  11  -6   15.89    7.27
   0  11  -6   14.65    7.05
   0  11  -6   15.38    7.26
   0  11  -5   30.86    5.48
   0  11  -5   35.67    6.35
   0  11  -5   18.06    7.97
   0  11  -4   47.79   11.07
   0  11  -4   49.74    6.86
   0  11  -4   30.93    9.38
   0  11  -4   41.97    6.10
   0  11  -3    3.54    5.38
   0  11  -3    1.63    2.58
   0  11  -3   -0.40    2.71
   0  11  -3    3.43    7.24
   0  11  -2    4.34    5.92
   0  11  -2   -1.28    2.81
   0  11  -2    0.58    3.26
   0  11  -2    2.71    3.22
   0  11  -2    1.19    6.04
   0  11  -1  170.81   21.91
   0  11  -1  220.86   14.98
   0  11  -1  177.01   18.81
   0  11  -1  231.09   17.67
   0  11   0  188.95   22.84
   0  11   0  223.97   15.84
   0  11   0  192.89   18.68
   0  11   0  242.08   18.25
   0  11   1    3.45    5.46
   0  11   1   -0.73    4.77
   0  11   1    1.85    3.99
   0  11   2   -0.62    4.49
   0  11   2    2.44    4.36
   0  11   2    1.30    4.79
   0  11   3    1.40    3.18
   0  11   3    2.94    3.94
   0  11   3   -1.95    5.91
   0  11   4   14.56    4.55
   0  11   4    9.41    4.71
   0  11   4   15.05    6.79
   0  11   5   -0.41    2.82
   0  11   5    1.00    3.46
   0  11   5    7.37    5.09
   0  11   6   19.60    4.31
   0  11   6   15.75    4.76
   0  11   6   18.83    5.39
   0  11   7    3.09    2.92
   0  11   7    4.09    2.54
   0  11   8   48.98    5.52
   0  12 -10   24.09    3.85
   0  12 -10   17.94    3.51
   0  12  -9   40.53    5.15
   0  12  -9   38.46    5.30
   0  12  -8   -0.90    2.65
   0  12  -8    2.07    2.72
   0  12  -7   22.87    4.55
   0  12  -6    2.38    2.89
   0  12  -5   19.51    4.48
   0  12  -5   17.68    6.40
   0  12  -5   11.39    6.10
   0  12  -4    4.49    4.92
   0  12  -4    2.85    5.48
   0  12  -4    1.72    4.86
   0  12  -3    6.04    5.49
   0  12  -3    7.91    5.76
   0  12  -3    3.70    5.50
   0  12  -2   12.57    6.70
   0  12  -2   13.28    3.70
   0  12  -2    9.86    6.19
   0  12  -2   17.39    7.55
   0  12  -1  175.00   12.18
   0  12  -1  155.50   15.98
   0  12  -1  130.37   15.22
   0  12  -1  134.69   17.99
   0  12   0  121.15   13.31
   0  12   0  120.47   10.26
   0  12   0  120.29   16.48
   0  12   0  104.44   11.33
   0  12   1    4.73    3.06
   0  12   1   10.74    6.70
   0  12   1    4.91    4.35
   0  12   2    3.55    3.05
   0  12   2   12.01    6.00
   0  12   2    7.52    4.54
   0  12   3   22.78    4.38
   0  12   3   28.85    8.08
   0  12   3   13.57    4.47
   0  12   4   14.90    3.66
   0  12   4   13.53    5.54
   0  12   4   17.05    4.41
   0  12   5    1.26    2.02
   0  12   5    2.63    2.81
   0  12   5    0.65    2.25
   0  12   6    0.39    1.45
   0  13  -3   19.42    6.56
   0  13  -2    5.25    4.63
   0  13  -1   10.49    5.87
   0  13   0   15.57    5.97
   0  13   1    0.56    3.55
   0  13   2    2.82    3.36
  -1  14   0    8.31    4.15
  -1  14  -1    1.82    3.36
  -1  13   4   13.18    4.64
  -1  13   3   38.89    8.29
  -1  13   3   33.21    5.62
  -1  13   2    0.68    5.23
  -1  13   2    3.33    2.73
  -1  13   1   10.56    6.63
  -1  13   1   17.08    4.47
  -1  13   0   18.71    5.99
  -1  13   0   13.59    6.65
  -1  13  -1   58.12   11.48
  -1  13  -1   87.76   11.21
  -1  13  -2   22.71    7.70
  -1  13  -2   17.01    5.98
  -1  13  -2   15.34    6.18
  -1  13  -3    8.04    5.79
  -1  13  -3   19.00    6.21
  -1  13  -3    7.74    5.36
  -1  13  -4    4.16    4.70
  -1  13  -6   10.96    3.33
  -1  13  -7    5.46    2.78
  -1  13  -8    2.99    2.39
  -1  13  -9    9.16    2.64
  -1  12   7   21.92    3.67
  -1  12   6    1.38    2.00
  -1  12   6    2.57    3.30
  -1  12   6    5.06    2.97
  -1  12   5    0.97    1.96
  -1  12   5   -1.23    3.90
  -1  12   5   -2.56    3.20
  -1  12   4    1.80    2.62
  -1  12   4    1.54    4.78
  -1  12   4    1.92    2.91
  -1  12   3    2.67    2.89
  -1  12   3   -1.81    5.12
  -1  12   3    2.57    3.45
  -1  12   2   14.49    5.87
  -1  12   2    4.30    3.25
  -1  12   2    9.03    7.41
  -1  12   2   10.91    5.15
  -1  12   2   12.35    4.62
  -1  12   1   21.53    4.87
  -1  12   1   15.69    7.04
  -1  12   1   18.24    9.03
  -1  12   1   23.99    7.04
  -1  12   1   27.75    6.57
  -1  12   0   65.48   10.74
  -1  12   0   57.67    7.25
  -1  12   0   50.01   11.72
  -1  12   0   53.02    9.86
  -1  12   0   57.24    8.59
  -1  12  -1  218.49   19.39
  -1  12  -1  220.19   14.20
  -1  12  -1  217.27   19.60
  -1  12  -1  190.63   21.82
  -1  12  -1  221.63   16.53
  -1  12  -2   24.51    9.30
  -1  12  -2   24.71    9.27
  -1  12  -2   40.32    6.05
  -1  12  -2   28.70    8.21
  -1  12  -3    1.65    5.22
  -1  12  -3    6.05    5.71
  -1  12  -3    0.75    2.76
  -1  12  -3    5.49    5.44
  -1  12  -4    1.62    5.52
  -1  12  -4   -2.72    5.51
  -1  12  -4    3.41    2.96
  -1  12  -4    2.31    5.51
  -1  12  -5   -2.31    4.47
  -1  12  -5   -3.92    5.44
  -1  12  -5    1.51    2.44
  -1  12  -5    8.06    5.94
  -1  12  -6    7.02    5.03
  -1  12  -6    5.58    3.40
  -1  12  -6   -0.67    4.94
  -1  12  -6    5.25    3.26
  -1  12  -7   38.72    5.93
  -1  12  -7   28.10    7.18
  -1  12  -7   30.09    5.44
  -1  12  -7   40.51    5.86
  -1  12  -8    5.98    3.50
  -1  12  -8    5.35    3.03
  -1  12  -8    6.94    3.14
  -1  12  -9   40.63    5.47
  -1  12  -9   31.93    4.90
  -1  12 -10   31.74    4.83
  -1  12 -10   35.26    4.82
  -1  12 -10   31.88    4.61
  -1  12 -11    0.19    1.84
  -1  12 -11   -1.22    2.21
  -1  12 -11    1.37    1.70
  -1  11   9    8.30    2.87
  -1  11   8   51.36    6.59
  -1  11   8   55.31    7.31
  -1  11   7   13.12    4.20
  -1  11   7   18.14    5.73
  -1  11   7    6.40    4.30
  -1  11   6   14.52    4.42
  -1  11   6   14.91    5.29
  -1  11   5    1.86    2.89
  -1  11   5    6.26    6.20
  -1  11   5    7.64    4.01
  -1  11   4  153.54   14.39
  -1  11   3   33.27    7.69
  -1  11   3   26.77   10.45
  -1  11   3   31.09    7.25
  -1  11   3   30.49    7.29
  -1  11   2    1.94    2.94
  -1  11   2   -1.44    4.36
  -1  11   2   -6.21    9.03
  -1  11   2    5.11    4.12
  -1  11   1    0.94    2.53
  -1  11   1    1.56    5.33
  -1  11   1   -1.29    6.93
  -1  11   1   -2.23    4.88
  -1  11   1   -0.63    3.89
  -1  11   0   51.91   13.54
  -1  11   0   54.44    7.30
  -1  11   0   63.26   10.90
  -1  11  -1   75.39   15.32
  -1  11  -1   90.63    9.10
  -1  11  -1  105.56    9.43
  -1  11  -1   82.86   12.82
  -1  11  -2    0.40    2.48
  -1  11  -2    1.71    5.06
  -1  11  -2   -2.47    6.44
  -1  11  -2   -0.79    3.16
  -1  11  -3    2.97    3.09
  -1  11  -3    1.73    5.57
  -1  11  -3   -2.34    6.10
  -1  11  -3    4.92    3.03
  -1  11  -4   24.80    5.18
  -1  11  -4   22.44    8.79
  -1  11  -4   22.84    5.75
  -1  11  -4   16.25    7.45
  -1  11  -4   28.96    5.46
  -1  11  -5  113.56   10.19
  -1  11  -5  100.32   14.75
  -1  11  -5   90.74   13.56
  -1  11  -5  109.50   10.12
  -1  11  -5   85.41   13.09
  -1  11  -5  122.82   11.15
  -1  11  -6   28.56    6.07
  -1  11  -6   33.63    8.74
  -1  11  -6   36.49    6.53
  -1  11  -7   12.53    6.27
  -1  11  -7   13.33    6.03
  -1  11  -8    0.45    3.57
  -1  11  -8    6.49    3.49
  -1  11  -9   27.47    5.28
  -1  11  -9   13.19    4.31
  -1  11  -9   21.76    4.62
  -1  11 -10   33.04    5.42
  -1  11 -10   24.12    4.84
  -1  11 -10   20.33    4.40
  -1  11 -11   11.66    3.43
  -1  11 -11   12.01    3.46
  -1  11 -11    8.32    3.23
  -1  11 -12    7.45    2.50
  -1  11 -12    5.26    2.48
  -1  11 -12    4.78    2.54
  -1  11 -13    8.84    2.51
  -1  10  11    2.97    1.96
  -1  10  10    7.09    3.19
  -1  10  10   12.76    3.69
  -1  10   9   -1.14    2.46
  -1  10   9   -3.49    3.82
  -1  10   8   17.77    4.97
  -1  10   8    7.47    4.49
  -1  10   7    6.64    3.61
  -1  10   7    7.61    5.79
  -1  10   7   14.11    5.27
  -1  10   6   10.68    5.22
  -1  10   5   33.63    7.11
  -1  10   5   34.61    7.52
  -1  10   4  340.38   21.79
  -1  10   4  362.87   31.50
  -1  10   3   41.97    7.36
  -1  10   3   48.53    9.38
  -1  10   3   57.08   13.41
  -1  10   3   50.39    8.68
  -1  10   3   42.87    8.37
  -1  10   2   31.32    6.35
  -1  10   2   42.19    8.90
  -1  10   2   22.32    9.60
  -1  10   2   46.15    8.55
  -1  10   2   36.05    7.53
  -1  10   1    4.82    3.23
  -1  10   1    3.15    4.79
  -1  10   1    6.67    8.10
  -1  10   1    5.24    5.36
  -1  10   1    5.70    4.25
  -1  10   0    7.84    4.78
  -1  10   0   13.52    3.59
  -1  10   0   13.55    4.29
  -1  10   0    9.08    6.36
  -1  10   0    7.96    8.23
  -1  10   0   20.36    7.02
  -1  10  -1   -0.57    3.68
  -1  10  -1    4.03    2.78
  -1  10  -1   -3.27    5.37
  -1  10  -1    2.85    4.01
  -1  10  -1   -3.89    7.35
  -1  10  -1    1.27    2.34
  -1  10  -1    2.58    5.21
  -1  10  -2   14.72    4.34
  -1  10  -2    8.38    6.11
  -1  10  -2   18.46    5.07
  -1  10  -2   12.56    3.63
  -1  10  -2   18.20    4.24
  -1  10  -2   24.99    9.50
  -1  10  -2    8.80    4.88
  -1  10  -2    4.41    6.52
  -1  10  -2   13.84    3.77
  -1  10  -3    6.98    3.78
  -1  10  -3    4.26    5.91
  -1  10  -3    8.68    4.15
  -1  10  -3    8.40    3.80
  -1  10  -3    8.57    3.17
  -1  10  -3    2.69    5.44
  -1  10  -3   10.24    4.89
  -1  10  -3   11.74    8.54
  -1  10  -3   13.30    3.86
  -1  10  -4  159.27   18.36
  -1  10  -4  201.86   12.80
  -1  10  -4  183.40   18.42
  -1  10  -4  210.81   21.94
  -1  10  -4  212.93   16.76
  -1  10  -4  190.61   14.14
  -1  10  -4  214.65   14.22
  -1  10  -4  202.46   13.82
  -1  10  -5  353.20   26.56
  -1  10  -5  342.04   26.65
  -1  10  -5  405.75   30.21
  -1  10  -5  419.02   24.71
  -1  10  -5  438.38   22.74
  -1  10  -5  459.61   22.38
  -1  10  -5  409.28   21.36
  -1  10  -6   13.35    4.79
  -1  10  -6   17.59    6.95
  -1  10  -6   15.63    5.07
  -1  10  -6   11.83    6.07
  -1  10  -6   15.83    5.73
  -1  10  -6   14.93    4.47
  -1  10  -7   38.75    6.59
  -1  10  -7   34.59    7.35
  -1  10  -7   43.06    6.75
  -1  10  -7   35.41    6.46
  -1  10  -7   27.45    7.70
  -1  10  -8   18.42    4.86
  -1  10  -8   17.68    5.41
  -1  10  -8   19.32    5.42
  -1  10  -8   23.53    5.43
  -1  10  -9   12.96    4.76
  -1  10  -9   12.95    4.45
  -1  10 -10    0.41    2.94
  -1  10 -10    3.12    3.38
  -1  10 -11   14.66    3.88
  -1  10 -11    8.18    3.66
  -1  10 -11    7.14    3.74
  -1  10 -12    9.30    3.32
  -1  10 -12    6.73    3.23
  -1  10 -12    8.03    3.34
  -1  10 -13   26.92    4.52
  -1  10 -13   32.70    4.70
  -1  10 -14   22.02    3.69
  -1  10 -14   23.82    3.56
  -1   9  12    7.89    2.77
  -1   9  11   10.46    3.97
  -1   9  10    1.45    3.18
  -1   9  10   -1.33    2.73
  -1   9   9   59.25    9.78
  -1   9   9   75.91    8.12
  -1   9   8   14.06    5.70
  -1   9   8   13.47    4.48
  -1   9   8   12.12    3.63
  -1   9   7   50.37    7.12
  -1   9   7   47.23   10.24
  -1   9   7   33.68    7.97
  -1   9   7   46.12    6.15
  -1   9   6   11.15    4.25
  -1   9   6    3.13    6.61
  -1   9   6    9.83    5.67
  -1   9   6   16.37    4.02
  -1   9   5   34.45    6.18
  -1   9   5   35.93    5.64
  -1   9   5   48.89   11.74
  -1   9   5   30.33    7.44
  -1   9   4   92.62   12.38
  -1   9   4  126.67   10.82
  -1   9   4  119.07   17.84
  -1   9   4  132.74   12.98
  -1   9   4  133.17   12.74
  -1   9   3   11.39    5.71
  -1   9   3   18.52    9.26
  -1   9   3   21.52    6.15
  -1   9   3   21.35    6.31
  -1   9   3   18.87    5.21
  -1   9   2   28.93    6.68
  -1   9   2   27.46   10.38
  -1   9   2   22.93    6.40
  -1   9   2   12.65    4.39
  -1   9   2   19.94    6.24
  -1   9   1   39.67    7.12
  -1   9   1   22.46    9.66
  -1   9   1   43.91    6.73
  -1   9   1   39.05    8.42
  -1   9   1   32.30    4.82
  -1   9   1   30.42    5.75
  -1   9   1   45.32    9.03
  -1   9   0  379.15   22.19
  -1   9   0  357.53   19.58
  -1   9   0  353.76   24.61
  -1   9   0  410.43   21.77
  -1   9   0  394.30   18.29
  -1   9   0  344.73   24.04
  -1   9  -1   87.98    9.64
  -1   9  -1   93.09    8.20
  -1   9  -1   79.41    8.11
  -1   9  -1   83.23   11.97
  -1   9  -1   53.65   12.70
  -1   9  -1   99.82   10.18
  -1   9  -1   95.11    8.73
  -1   9  -1   76.35   11.32
  -1   9  -1   93.57    8.01
  -1   9  -2   16.79    3.91
  -1   9  -2   23.51    5.35
  -1   9  -2   17.30    3.90
  -1   9  -2   16.61    6.81
  -1   9  -2   19.88    4.10
  -1   9  -2    3.45    6.69
  -1   9  -2   19.04    5.19
  -1   9  -2   10.55    5.98
  -1   9  -2   21.32    4.55
  -1   9  -3   13.78    6.21
  -1   9  -3   12.78    3.98
  -1   9  -3    8.30    3.34
  -1   9  -3    4.24    4.04
  -1   9  -3   14.19    7.18
  -1   9  -3   11.00    4.07
  -1   9  -3    9.37    2.95
  -1   9  -3    3.22    5.58
  -1   9  -3   11.57    3.67
  -1   9  -3   11.56    3.88
  -1   9  -4  142.91   10.71
  -1   9  -4  133.95   10.44
  -1   9  -4  137.50   11.19
  -1   9  -4  107.68   15.35
  -1   9  -4  107.71   11.51
  -1   9  -4  115.98   11.88
  -1   9  -4  116.40    8.97
  -1   9  -4  100.20   13.51
  -1   9  -4  124.22   10.74
  -1   9  -4  114.77   13.95
  -1   9  -5  352.74   18.21
  -1   9  -5  331.12   18.60
  -1   9  -5  323.72   20.21
  -1   9  -5  288.52   24.41
  -1   9  -5  327.85   17.94
  -1   9  -5  266.58   19.43
  -1   9  -5  298.71   15.83
  -1   9  -5  303.83   23.69
  -1   9  -5  288.62   22.30
  -1   9  -6   -1.66    3.24
  -1   9  -6    2.35    3.42
  -1   9  -6    1.50    4.94
  -1   9  -6    0.56    3.55
  -1   9  -6   -1.28    3.05
  -1   9  -6    1.21    3.58
  -1   9  -6   -0.79    4.91
  -1   9  -7   32.39    5.91
  -1   9  -7   36.98    8.20
  -1   9  -7   33.74    6.20
  -1   9  -7   34.99    6.95
  -1   9  -7   40.21    6.61
  -1   9  -7   22.37    6.15
  -1   9  -7   27.04    7.60
  -1   9  -8  110.61   10.46
  -1   9  -8  127.59   11.14
  -1   9  -8  113.46   10.92
  -1   9  -9  248.09   16.33
  -1   9  -9  223.15   15.74
  -1   9 -10    2.96    3.25
  -1   9 -10    6.22    3.83
  -1   9 -10    3.08    3.44
  -1   9 -10    6.35    3.68
  -1   9 -11    5.87    3.75
  -1   9 -11    5.54    3.50
  -1   9 -12    6.12    3.87
  -1   9 -12    8.14    3.68
  -1   9 -12    7.04    3.40
  -1   9 -12    6.92    3.41
  -1   9 -13    4.07    3.06
  -1   9 -13    2.93    2.82
  -1   9 -14    5.15    2.83
  -1   9 -14    5.60    2.80
  -1   9 -15    4.66    1.79
  -1   9 -15    6.30    2.12
  -1   8  12    5.64    3.48
   1  -8 -12   11.01    2.20
  -1   8  11    2.82    2.86
  -1   8  11    2.06    3.70
   1  -8 -11    4.32    1.96
  -1   8  10   48.13    6.87
  -1   8  10   38.59    8.19
   1  -8 -10   31.22    4.13
   1  -8  -9  145.26    9.50
  -1   8   9  165.57   17.16
  -1   8   8   59.36    8.02
  -1   8   8   40.70    5.97
  -1   8   7   87.96    9.28
  -1   8   7   72.30   12.92
  -1   8   7   55.83   10.37
  -1   8   7   71.25    7.68
  -1   8   6  100.83   15.13
  -1   8   6   72.58   11.32
  -1   8   6   95.78    8.67
  -1   8   5   10.40    4.11
  -1   8   5    8.89    3.28
  -1   8   5   19.40    8.30
  -1   8   5    8.14    5.22
  -1   8   4   -5.51    6.97
  -1   8   4    1.20    3.04
  -1   8   4    0.51    3.68
  -1   8   4    2.73    4.50
  -1   8   4    1.61    2.30
  -1   8   4    0.54    3.61
  -1   8   3    4.42    7.13
  -1   8   3    0.73    2.61
  -1   8   3    5.42    4.06
  -1   8   3    0.63    3.88
  -1   8   3    2.11    2.38
  -1   8   3    2.27    3.81
  -1   8   2   12.03    3.08
  -1   8   2   17.58    8.80
  -1   8   2   16.22    4.22
  -1   8   2   13.73    3.79
  -1   8   2   12.41    5.41
  -1   8   2   17.64    3.59
  -1   8   2   10.14    4.70
  -1   8   2   14.58    5.18
  -1   8   1  329.10   17.84
  -1   8   1  327.35   21.28
  -1   8   1  298.59   26.72
  -1   8   1  364.31   18.62
  -1   8   1  317.97   20.75
  -1   8   1  335.27   15.64
  -1   8   1  329.53   20.09
  -1   8   0 1018.64   40.76
  -1   8   0 1045.64   39.50
  -1   8   0  974.04   43.82
  -1   8   0  985.73   38.14
  -1   8   0  994.27   36.10
  -1   8   0 1074.42   38.02
  -1   8   0  988.08   43.59
  -1   8   0 1017.07   36.60
  -1   8  -1  101.15   11.64
  -1   8  -1   95.40    8.22
  -1   8  -1   90.15    7.34
  -1   8  -1   82.37    8.67
  -1   8  -1  101.16    7.32
  -1   8  -1   78.07   10.79
  -1   8  -1   89.77    8.88
  -1   8  -1   81.52   13.58
  -1   8  -1   96.27    7.63
  -1   8  -2   89.71    7.93
  -1   8  -2   84.14   10.84
  -1   8  -2   97.75    7.24
  -1   8  -2   85.72    7.39
  -1   8  -2   78.07   12.94
  -1   8  -2   78.44    8.50
  -1   8  -2   91.28    8.65
  -1   8  -2   85.65    8.10
  -1   8  -2   76.94    7.02
  -1   8  -2   77.51   10.86
  -1   8  -3   70.78    7.30
  -1   8  -3   52.94    9.09
  -1   8  -3   67.95    6.58
  -1   8  -3   57.14    7.62
  -1   8  -3   80.76   12.88
  -1   8  -3   63.10    7.27
  -1   8  -3   61.05    7.73
  -1   8  -3   72.27    7.30
  -1   8  -3   55.02    6.07
  -1   8  -3   53.67    9.36
  -1   8  -4  195.67   16.86
  -1   8  -4  231.15   13.81
  -1   8  -4  233.08   13.21
  -1   8  -4  213.84   14.92
  -1   8  -4  208.24   19.94
  -1   8  -4  223.16   13.63
  -1   8  -4  210.25   13.20
  -1   8  -4  229.93   13.19
  -1   8  -4  213.20   15.09
  -1   8  -4  201.09   11.76
  -1   8  -4  173.94   16.69
  -1   8  -5   66.07    7.04
  -1   8  -5   47.08    7.28
  -1   8  -5   61.61   10.45
  -1   8  -5   52.00    7.56
  -1   8  -5   54.20    9.49
  -1   8  -5   55.17    6.94
  -1   8  -5   51.20    6.57
  -1   8  -5   61.07    9.58
  -1   8  -5   55.43    5.64
  -1   8  -6    0.53    3.09
  -1   8  -6    2.62    2.64
  -1   8  -6    0.49    3.34
  -1   8  -6   -0.66    4.36
  -1   8  -6    0.84    2.98
  -1   8  -6   -0.70    4.66
  -1   8  -6    2.68    2.91
  -1   8  -6    2.00    2.91
  -1   8  -7    2.75    3.48
  -1   8  -7    6.04    3.10
  -1   8  -7    4.93    3.85
  -1   8  -7    6.34    3.54
  -1   8  -7    3.83    4.84
  -1   8  -7    1.29    3.08
  -1   8  -7    5.34    3.21
  -1   8  -7    6.04    4.95
  -1   8  -8  304.65   18.72
  -1   8  -8  323.97   18.31
  -1   8  -8  368.27   19.19
  -1   8  -8  298.21   17.97
  -1   8  -9  298.34   19.56
  -1   8  -9  322.80   21.32
  -1   8  -9  345.31   20.42
  -1   8 -10    4.59    3.68
  -1   8 -10    7.26    4.07
  -1   8 -10    8.09    3.73
  -1   8 -10    3.54    3.85
  -1   8 -11    0.45    3.04
  -1   8 -11    5.71    3.30
  -1   8 -11    3.46    3.42
  -1   8 -11    4.45    3.54
  -1   8 -12   23.29    5.24
  -1   8 -13    9.81    3.59
  -1   8 -13   11.52    4.00
  -1   8 -13    7.79    3.50
  -1   8 -13   10.82    4.00
  -1   8 -14    4.37    2.79
  -1   8 -14    0.99    2.58
  -1   8 -14    2.26    2.86
  -1   8 -15    5.41    2.58
  -1   8 -15    5.38    2.39
   1  -7 -14   16.56    2.24
   1  -7 -14   12.60    2.00
   1  -7 -13   29.11    3.53
  -1   7  13   15.48    4.36
  -1   7  12   73.76    7.61
   1  -7 -12   59.02    5.42
  -1   7  11   76.93   11.50
   1  -7 -11   90.64    7.27
  -1   7  10   38.79    8.61
  -1   7  10   23.96    4.78
  -1   7   9  189.40   13.96
  -1   7   9  120.66   15.82
   1  -7  -9  170.06    9.97
  -1   7   8   98.52    9.98
  -1   7   8   65.63   11.39
  -1   7   8   54.01    6.92
   1  -7  -8   83.92    6.70
  -1   7   7   46.82    6.95
  -1   7   7   49.72   12.04
  -1   7   7   36.22    8.37
  -1   7   7   40.68    5.61
  -1   7   7   38.72    9.41
  -1   7   6    0.94    5.03
  -1   7   6    1.70    3.37
  -1   7   6   -2.09    7.47
  -1   7   6    0.75    4.43
   1  -7  -6   -0.21    1.39
  -1   7   6    1.29    2.52
  -1   7   5  518.42   24.51
  -1   7   5  565.15   36.36
  -1   7   5  623.76   23.84
   1  -7  -5  566.13   20.61
  -1   7   4  178.15   11.90
  -1   7   4  183.15   20.48
  -1   7   4  140.86   14.08
  -1   7   4  219.28   11.49
  -1   7   4  184.88   13.42
  -1   7   4  174.39   13.33
  -1   7   3  434.98   23.05
  -1   7   3  463.42   20.46
  -1   7   3  459.51   20.47
  -1   7   3  480.36   19.30
  -1   7   3  457.83   18.37
  -1   7   3  413.83   22.40
  -1   7   3  385.09   23.63
  -1   7   3  409.45   30.57
  -1   7   2  369.68   20.97
  -1   7   2  419.75   17.33
  -1   7   2  380.16   17.47
  -1   7   2  372.70   16.04
  -1   7   2  362.91   27.92
  -1   7   2  363.67   21.00
  -1   7   1  539.92   24.45
  -1   7   1  510.28   21.42
  -1   7   1  518.66   20.62
  -1   7   1  440.67   32.09
  -1   7   1  533.36   25.22
  -1   7   1  610.63   22.12
  -1   7   0  847.66   28.80
  -1   7   0  859.43   28.96
  -1   7   0  788.88   32.81
  -1   7   0  794.50   32.69
  -1   7   0  852.43   30.60
  -1   7   0  786.82   28.94
  -1   7   0  834.95   27.80
  -1   7   0  773.73   30.73
  -1   7  -1  156.32    7.92
  -1   7  -1  148.40    9.99
  -1   7  -1  168.40    8.88
  -1   7  -1  165.36    8.91
  -1   7  -1  146.00    8.93
  -1   7  -1  154.34   11.47
  -1   7  -1  157.70   11.13
  -1   7  -1  154.93    9.70
  -1   7  -1  144.17   16.28
  -1   7  -1  143.19    9.34
  -1   7  -2  180.79   12.17
  -1   7  -2  165.50    8.39
  -1   7  -2  158.64   10.20
  -1   7  -2  170.69    9.33
  -1   7  -2  176.71    9.59
  -1   7  -2  161.59    9.72
  -1   7  -2  166.40   11.89
  -1   7  -2  166.98    9.81
  -1   7  -2  171.38   10.27
  -1   7  -2  130.51   15.97
  -1   7  -2  171.87   11.10
  -1   7  -3  333.34   16.45
  -1   7  -3  333.17   14.83
  -1   7  -3  294.53   22.47
  -1   7  -3  305.48   14.40
  -1   7  -3  334.97   15.88
  -1   7  -3  328.57   15.77
  -1   7  -3  318.13   17.49
  -1   7  -3  332.45   17.75
  -1   7  -3  304.40   15.08
  -1   7  -4 1384.97   46.18
  -1   7  -4 1295.65   48.77
  -1   7  -4 1326.98   56.21
  -1   7  -4 1305.47   44.66
  -1   7  -4 1274.27   52.27
  -1   7  -4 1339.77   46.35
  -1   7  -4 1289.06   48.84
  -1   7  -4 1345.30   46.43
  -1   7  -4 1416.45   47.23
  -1   7  -5   62.77    6.36
  -1   7  -5   68.26    6.82
  -1   7  -5   62.81    6.68
  -1   7  -5   69.25   10.08
  -1   7  -5   75.16    8.14
  -1   7  -5   63.61    7.79
  -1   7  -5   53.43    6.11
  -1   7  -5   66.32    9.11
  -1   7  -5   60.48    5.42
  -1   7  -5   60.77    9.16
  -1   7  -6  171.06   11.21
  -1   7  -6  158.10   14.05
  -1   7  -6  162.02   13.88
  -1   7  -6  162.93   11.52
  -1   7  -6  159.05   10.91
  -1   7  -6  167.63   11.28
  -1   7  -6  111.59   10.82
  -1   7  -6  159.67   11.99
  -1   7  -7   71.91    8.15
  -1   7  -7   74.81    7.78
  -1   7  -7   65.78    7.30
  -1   7  -7   68.46    7.59
  -1   7  -8  135.61   11.04
  -1   7  -8  156.49   11.41
  -1   7  -8  111.95   11.36
  -1   7  -8  135.56   11.30
  -1   7  -9  104.42   10.03
  -1   7  -9  123.08   10.49
  -1   7  -9  101.42   10.28
  -1   7  -9  107.01   10.97
  -1   7 -10    2.48    3.33
  -1   7 -10    1.58    3.41
  -1   7 -10    6.50    3.72
  -1   7 -11    7.04    4.13
  -1   7 -11    4.77    3.68
  -1   7 -11   12.53    4.10
  -1   7 -12   69.96    8.96
  -1   7 -12   71.86    9.02
  -1   7 -12   82.55    9.16
  -1   7 -13  125.15   11.20
  -1   7 -14    7.09    3.41
  -1   7 -14    7.79    3.49
  -1   7 -15   -1.15    2.39
  -1   7 -15    0.84    2.29
  -1   7 -16    0.19    1.68
  -1   7 -16    1.56    1.72
   1  -6 -15    3.14    1.24
   1  -6 -15    2.45    1.14
  -1   6  14   21.22    4.74
   1  -6 -14   39.28    3.99
  -1   6  13   22.29    5.98
  -1   6  13   34.66    5.35
   1  -6 -13   32.02    4.09
  -1   6  12  226.04   14.90
   1  -6 -12  190.12   11.23
  -1   6  11  193.55   19.29
   1  -6 -11  257.97   13.55
  -1   6  10    8.06    3.26
  -1   6  10   11.60    4.67
   1  -6 -10    8.84    2.71
  -1   6  10    6.36    5.51
  -1   6   9    9.59    5.99
  -1   6   9    9.75    3.55
   1  -6  -8  160.67    9.18
  -1   6   8   95.00   13.25
  -1   6   7   67.97    6.92
  -1   6   7   93.38   13.82
  -1   6   7   60.95   10.24
   1  -6  -7   91.21    6.25
  -1   6   6  221.55   12.15
  -1   6   6  190.78   13.09
  -1   6   6  235.15   21.08
   1  -6  -6  227.97   10.31
  -1   6   5  796.85   31.96
   1  -6  -5  887.01   28.07
  -1   6   5  899.28   44.36
  -1   6   4   95.90    8.65
  -1   6   4  103.59    8.22
  -1   6   4  111.26    7.35
   1  -6  -4  107.80    5.63
  -1   6   4  111.12   14.20
  -1   6   4   77.98   10.07
  -1   6   3 1254.58   42.78
  -1   6   3 1239.57   43.12
  -1   6   3 1379.05   41.98
  -1   6   3 1147.69   47.88
  -1   6   3 1164.71   54.49
  -1   6   3 1294.26   41.70
  -1   6   3 1248.10   45.66
  -1   6   3 1178.11   40.58
   1  -6  -2  507.49   16.84
  -1   6   2  470.80   17.92
  -1   6   2  533.54   21.84
  -1   6   2  488.55   20.43
  -1   6   2  504.22   20.05
  -1   6   2  469.18   18.38
  -1   6   2  486.24   22.95
  -1   6   2  526.04   19.13
  -1   6   2  526.87   19.35
  -1   6   2  417.66   28.32
  -1   6   1   62.97    4.98
  -1   6   1   60.15    4.23
  -1   6   1   71.27    5.03
  -1   6   1   65.78    4.55
  -1   6   1   62.88    4.50
  -1   6   1   60.86    4.87
  -1   6   1   69.86    6.73
  -1   6   1   58.89    5.16
  -1   6   1   54.86    4.56
  -1   6   1   67.50    7.60
  -1   6   1   60.36    5.36
  -1   6   1   63.31    5.98
  -1   6   1   69.80    8.23
  -1   6   1   62.77   11.45
  -1   6   0   54.39    3.88
  -1   6   0   63.17    4.94
  -1   6   0   55.46    5.39
  -1   6   0   59.83    7.26
  -1   6   0   51.62    4.81
  -1   6   0   57.80    4.33
  -1   6   0   57.43    6.25
  -1   6   0   49.99    4.43
  -1   6   0   48.28    4.52
  -1   6   0   49.61    5.62
  -1   6   0   52.41    7.35
  -1   6   0   54.64   10.81
  -1   6   0   63.30    6.49
  -1   6   0   48.09    4.37
  -1   6   0   61.23    4.44
  -1   6  -1   16.87    3.86
  -1   6  -1    9.35    2.62
  -1   6  -1   11.25    2.72
  -1   6  -1    7.23    4.24
  -1   6  -1   11.67    1.94
  -1   6  -1   13.72    2.47
  -1   6  -1   14.18    2.32
  -1   6  -1   11.68    2.55
  -1   6  -1   10.98    2.48
  -1   6  -1    8.54    3.27
  -1   6  -1   10.78    2.48
  -1   6  -1   10.92    3.39
  -1   6  -1   12.34    5.25
  -1   6  -1   10.01    3.35
  -1   6  -2    7.41    3.87
  -1   6  -2    3.54    2.40
  -1   6  -2   10.36    5.06
  -1   6  -2    9.36    3.25
  -1   6  -2    7.05    4.67
  -1   6  -2    5.13    2.47
  -1   6  -2    9.04    2.20
  -1   6  -2    5.28    1.84
  -1   6  -2    4.49    2.14
  -1   6  -2    9.66    5.71
  -1   6  -2    7.07    3.08
  -1   6  -2    5.64    2.15
  -1   6  -2    7.15    2.34
  -1   6  -2    5.18    2.17
  -1   6  -2    7.72    3.03
  -1   6  -2    4.48    1.48
  -1   6  -3  920.03   32.43
  -1   6  -3  924.94   36.49
  -1   6  -3 1060.38   33.85
  -1   6  -3  911.78   38.07
  -1   6  -3  947.16   33.83
  -1   6  -3  991.20   32.73
  -1   6  -3  955.93   33.16
  -1   6  -3  943.23   32.72
  -1   6  -3  951.78   35.45
  -1   6  -3  934.88   39.53
  -1   6  -3  942.03   42.23
  -1   6  -3  972.78   34.24
  -1   6  -3 1006.34   33.66
  -1   6  -3  980.62   36.09
  -1   6  -3  917.93   33.21
  -1   6  -3  953.56   33.46
  -1   6  -4 2536.21   76.70
  -1   6  -4 2432.18   76.64
  -1   6  -4 2542.26   85.79
  -1   6  -4 2449.88   78.49
  -1   6  -4 2295.54   74.66
  -1   6  -4 2411.98   76.41
  -1   6  -4 2505.29   79.12
  -1   6  -4 2373.93   79.06
  -1   6  -4 2335.15   81.28
  -1   6  -4 2396.64   77.04
  -1   6  -4 2408.05   76.20
  -1   6  -5   58.17    5.86
  -1   6  -5   55.49    4.82
  -1   6  -5   58.04    5.82
  -1   6  -5   61.07    6.23
  -1   6  -5   51.55    7.48
  -1   6  -5   52.13    5.30
  -1   6  -5   67.40    8.73
  -1   6  -5   63.67    6.76
  -1   6  -6  560.24   23.17
  -1   6  -6  545.71   26.44
  -1   6  -6  539.72   23.57
  -1   6  -6  585.02   24.56
  -1   6  -6  530.24   23.02
  -1   6  -7    0.66    2.62
  -1   6  -7    0.85    3.13
  -1   6  -7    0.66    2.73
  -1   6  -8  132.17   10.16
  -1   6  -8  133.80   10.40
  -1   6  -8  129.52   11.28
  -1   6  -9    1.60    2.59
  -1   6  -9    0.41    2.82
  -1   6  -9    3.88    3.84
  -1   6 -10    5.55    3.20
  -1   6 -10    4.42    3.21
  -1   6 -10    3.01    3.75
  -1   6 -11    2.63    2.83
  -1   6 -11    2.31    3.31
  -1   6 -12  129.66   11.38
  -1   6 -12  126.77   11.40
  -1   6 -13  158.94   13.04
  -1   6 -14    1.99    2.93
  -1   6 -14   -1.63    3.01
  -1   6 -15    9.23    3.55
  -1   6 -15   12.45    3.95
  -1   6 -16   15.96    3.37
   1  -5 -15    7.25    1.99
   1  -5 -14   13.30    2.76
  -1   5  14   17.28    4.06
   1  -5 -13    2.53    2.31
  -1   5  13    0.60    4.00
  -1   5  12   86.01   11.94
   1  -5 -12  108.77    8.12
  -1   5  11  145.88    8.16
   1  -5 -11  131.29    9.04
  -1   5  10   81.61    6.48
  -1   5   9   30.84    3.47
   1  -5  -9   26.24    3.87
  -1   5   9   25.78    3.67
  -1   5   8  527.09   19.11
   1  -5  -8  500.85   20.12
  -1   5   8  477.98   19.35
  -1   5   7  829.84   29.28
  -1   5   7  823.48   41.98
   1  -5  -7  876.02   30.11
  -1   5   7  885.67   29.11
  -1   5   6  294.62   22.40
  -1   5   6  312.53   12.34
   1  -5  -6  313.28   12.99
  -1   5   5  351.87   12.87
   1  -5  -5  337.68   13.17
  -1   5   5  333.99   12.62
  -1   5   4   30.93    4.64
   1  -5  -4   41.00    3.12
  -1   5   4   25.11    7.72
  -1   5   4   35.97    3.95
  -1   5   3  315.04   12.77
  -1   5   3  334.31   16.09
  -1   5   3  324.30   12.38
  -1   5   3  364.04   14.88
  -1   5   3  338.90   14.22
  -1   5   3  335.37   16.84
  -1   5   3  342.01   14.82
  -1   5   3  305.19   21.93
  -1   5   3  339.90   13.58
  -1   5   2    6.89    3.78
   1  -5  -2    5.53    1.08
  -1   5   2    7.09    1.59
  -1   5   2    4.35    2.30
  -1   5   2    6.87    3.66
  -1   5   2    8.21    6.54
  -1   5   2    6.95    2.02
  -1   5   2    7.65    2.41
  -1   5   2    5.43    2.42
  -1   5   2    5.80    1.87
  -1   5   2    3.33    1.68
  -1   5   1 1527.71   48.07
  -1   5   1 1576.64   49.84
   1  -5  -1 1558.38   47.07
  -1   5   1 1646.56   48.59
  -1   5   1 1587.26   48.37
  -1   5   1 1554.57   49.15
  -1   5   1 1599.86   54.56
  -1   5   1 1567.41   50.80
  -1   5   1 1633.19   48.95
  -1   5   1 1643.22   54.00
  -1   5   1 1405.67   59.33
  -1   5   1 1602.25   49.28
  -1   5   1 1494.77   48.75
  -1   5   1 1564.22   51.43
  -1   5   1 1542.41   49.88
  -1   5   0   95.09    5.81
  -1   5   0  110.37   12.25
  -1   5   0  103.08    9.11
  -1   5   0  103.49    7.59
  -1   5   0  120.18    7.56
  -1   5   0  103.83    5.81
  -1   5   0  100.26    5.00
  -1   5   0  105.84    5.64
  -1   5   0   98.88    6.36
   1  -5   0   93.37    4.01
  -1   5   0  110.89    5.54
  -1   5   0  112.64    5.58
  -1   5   0   95.62    5.71
  -1   5   0  102.11    5.85
  -1   5   0   98.28    7.20
  -1   5   0  101.71    6.90
  -1   5   0  104.40    6.19
  -1   5  -1  974.02   36.73
  -1   5  -1  963.42   33.11
  -1   5  -1 1045.38   41.98
  -1   5  -1  925.26   35.01
  -1   5  -1  925.04   31.58
  -1   5  -1  998.65   32.02
  -1   5  -1  934.82   30.07
  -1   5  -1  988.15   33.51
   1  -5   1  919.08   28.53
  -1   5  -1 1012.91   30.94
  -1   5  -1  986.27   30.94
  -1   5  -1  934.92   31.16
  -1   5  -1  938.17   31.28
  -1   5  -1  971.38   33.75
  -1   5  -1  947.89   33.09
  -1   5  -1  954.37   31.76
  -1   5  -2  516.23   18.51
  -1   5  -2  512.75   19.32
  -1   5  -2  510.81   18.43
  -1   5  -2  465.89   20.84
  -1   5  -2  486.52   17.99
   1  -5   2  491.01   15.92
   1  -5   2  491.01   15.91
  -1   5  -2  497.12   17.03
  -1   5  -2  521.93   20.16
  -1   5  -2  513.80   18.83
  -1   5  -2  507.42   17.85
  -1   5  -2  525.37   17.98
  -1   5  -2  480.67   18.07
  -1   5  -2  492.71   18.30
  -1   5  -2  532.48   20.55
   1  -5   2  475.88   15.45
  -1   5  -2  526.32   23.27
  -1   5  -2  477.23   19.72
  -1   5  -2  483.76   25.17
   1  -5   3  101.83    4.49
  -1   5  -3  119.43    6.71
  -1   5  -3  113.47    6.82
  -1   5  -3   98.55    6.66
  -1   5  -3   97.23    5.84
  -1   5  -3   99.07    7.45
  -1   5  -3  102.34    8.02
   1  -5   3  111.67    4.79
   1  -5   3  103.32    4.72
  -1   5  -3  117.54    6.34
  -1   5  -3  106.64    6.24
  -1   5  -3  114.48    7.88
  -1   5  -3  100.84    6.47
  -1   5  -3  109.42    6.94
  -1   5  -3  119.95   11.06
  -1   5  -3  105.11    9.33
  -1   5  -3   99.72    7.52
  -1   5  -4  764.57   26.34
  -1   5  -4  743.08   29.08
  -1   5  -4  772.62   31.00
  -1   5  -4  806.24   28.23
  -1   5  -4  828.21   29.22
  -1   5  -4  847.73   33.70
  -1   5  -4  791.44   32.29
  -1   5  -4  790.65   29.16
  -1   5  -4  801.61   27.71
  -1   5  -4  819.51   28.05
   1  -5   4  744.89   24.71
   1  -5   4  744.09   24.70
  -1   5  -4  782.82   27.59
  -1   5  -4  837.96   29.50
  -1   5  -5  130.02    8.23
  -1   5  -5  130.41    9.40
  -1   5  -5  122.57   10.03
  -1   5  -5  129.60    8.32
  -1   5  -5  131.56    8.61
  -1   5  -5  142.59   10.82
  -1   5  -5  137.16    9.05
  -1   5  -6  102.93    7.50
  -1   5  -6  112.39    9.25
  -1   5  -6   87.01    7.27
  -1   5  -6  108.47    9.21
  -1   5  -6   96.65    7.83
  -1   5  -7  227.33   12.60
  -1   5  -7  204.77   12.08
  -1   5  -7  197.68   11.80
  -1   5  -8  778.65   33.76
  -1   5  -8  860.99   34.20
  -1   5  -8  738.87   34.75
  -1   5  -9    9.23    3.74
   1  -5   9   21.11    3.07
  -1   5  -9   15.54    4.69
  -1   5  -9   13.76    3.72
  -1   5 -10   68.57    8.38
   1  -5  10  117.00    7.23
  -1   5 -10   84.04    8.51
  -1   5 -10  110.42   10.55
  -1   5 -11   24.45    5.04
   1  -5  11   29.30    3.85
  -1   5 -12   44.75    6.97
  -1   5 -12   49.16    6.97
  -1   5 -13   77.48    8.88
   1  -5  14   11.23    2.65
  -1   5 -14   15.23    4.44
   1  -5  15    3.53    1.78
  -1   5 -15    4.17    3.02
  -1   5 -16   65.16    6.79
   1  -5  16   71.47    4.73
  -1   5 -17   58.52    5.27
   1  -4 -16   99.25    6.01
   1  -4 -16  127.61    6.58
   1  -4 -15    1.51    1.53
  -1   4  15    1.16    2.13
  -1   4  15    1.47    2.83
   1  -4 -14    3.31    2.10
  -1   4  14    3.26    1.80
  -1   4  14   -0.53    3.12
  -1   4  13   36.14    4.30
   1  -4 -13   46.55    5.13
  -1   4  13   37.42    4.60
   1  -4 -12   28.43    4.24
  -1   4  12   29.56    3.60
  -1   4  12   25.27    4.04
  -1   4  11    1.28    1.91
   1  -4 -10   98.51    7.51
  -1   4  10  106.77    6.84
  -1   4  10   94.96    7.12
   1  -4  -9   39.59    4.41
  -1   4   9   43.39    4.09
  -1   4   9   32.03    3.96
   1  -4  -8  651.89   23.55
  -1   4   8  631.75   22.49
  -1   4   8  599.40   22.82
  -1   4   7  755.68   24.98
  -1   4   7  702.72   35.86
   1  -4  -7  751.04   25.73
  -1   4   7  677.41   24.94
   1  -4  -6    4.74    1.58
  -1   4   6    3.83    1.37
  -1   4   6    3.70    1.46
  -1   4   5   72.65    5.78
   1  -4  -5   82.00    4.79
  -1   4   5   85.75    4.62
  -1   4   5   85.08    4.63
  -1   4   4  596.23   23.81
  -1   4   4  618.54   24.59
  -1   4   4  626.96   22.46
  -1   4   3  114.52    4.53
  -1   4   3  112.50    6.29
  -1   4   3  109.97    7.86
  -1   4   3   99.46    5.99
  -1   4   3  113.36    4.82
  -1   4   3  104.12    5.40
   1  -4  -3  116.71    5.04
  -1   4   2  249.62    9.41
  -1   4   2  218.87    9.10
  -1   4   2  221.05   10.00
  -1   4   2  224.94    8.99
   1  -4  -2  231.68    8.12
  -1   4   2  233.20    8.63
  -1   4   2  236.21    9.58
  -1   4   2  240.41    7.71
  -1   4   2  222.38   11.95
  -1   4   2  217.03   10.19
  -1   4   1 1381.04   38.23
  -1   4   1 1282.82   40.22
  -1   4   1 1199.98   48.00
  -1   4   1 1376.13   43.79
  -1   4   1 1260.26   43.72
  -1   4   1 1268.68   37.65
  -1   4   1 1291.68   39.39
  -1   4   1 1285.46   39.49
  -1   4   1 1254.78   40.83
   1  -4  -1 1267.28   38.19
   1  -4  -1 1236.35   37.88
  -1   4   1 1282.46   38.99
  -1   4   1 1246.88   39.67
  -1   4   1 1286.59   37.67
  -1   4   1 1209.18   41.14
  -1   4   1 1221.11   39.28
  -1   4   1 1222.91   40.03
  -1   4   0   29.84    2.90
  -1   4   0   35.53    7.68
  -1   4   0   31.60    4.18
  -1   4   0   31.06    5.09
  -1   4   0   31.73    1.61
  -1   4   0   29.99    3.02
  -1   4   0   32.43    2.64
  -1   4   0   34.21    4.27
  -1   4   0   31.90    2.77
  -1   4   0   36.60    3.85
  -1   4   0   32.79    2.28
   1  -4   0   27.48    1.68
  -1   4   0   31.98    2.52
  -1   4   0   32.75    2.55
  -1   4   0   32.28    2.82
  -1   4   0   40.39    3.95
  -1   4   0   29.45    2.77
  -1   4   0   32.94    3.63
  -1   4   0   32.83    3.13
  -1   4  -1 1570.79   45.59
  -1   4  -1 1565.11   46.97
  -1   4  -1 1731.02   55.09
  -1   4  -1 1543.57   50.17
  -1   4  -1 1433.15   48.16
  -1   4  -1 1453.79   45.56
  -1   4  -1 1427.53   43.02
   1  -4   1 1383.20   43.39
  -1   4  -1 1491.29   44.48
  -1   4  -1 1563.07   47.20
   1  -4   1 1419.82   43.39
  -1   4  -1 1542.88   45.15
  -1   4  -1 1499.05   45.48
  -1   4  -1 1552.55   45.26
  -1   4  -1 1483.91   47.44
  -1   4  -1 1497.99   45.54
  -1   4  -1 1659.52   48.04
  -1   4  -1 1641.59   45.92
  -1   4  -1 1487.04   45.86
  -1   4  -2  227.43    9.35
  -1   4  -2  250.65   11.11
  -1   4  -2  244.43    8.94
  -1   4  -2  254.80    9.83
   1  -4   2  238.37    8.22
   1  -4   2  244.76    8.26
  -1   4  -2  249.06   10.16
  -1   4  -2  223.92    7.15
  -1   4  -2  255.45    9.56
  -1   4  -2  242.39    9.59
  -1   4  -2  230.01   11.39
  -1   4  -2  240.23   13.01
  -1   4  -2  247.24   10.32
  -1   4  -2  252.55   10.04
  -1   4  -2  244.61    9.85
  -1   4  -2  264.58   11.47
  -1   4  -3  583.92   21.62
  -1   4  -3  572.90   23.69
  -1   4  -3  606.50   20.64
   1  -4   3  559.77   18.47
  -1   4  -3  631.53   25.59
   1  -4   3  563.37   18.49
  -1   4  -3  582.17   17.46
  -1   4  -3  609.83   20.09
  -1   4  -3  572.38   17.56
  -1   4  -3  602.43   21.72
  -1   4  -3  574.22   19.52
  -1   4  -3  586.08   21.66
  -1   4  -3  545.31   20.03
  -1   4  -4   72.61    4.56
   1  -4   4   70.98    4.00
  -1   4  -4   70.32    5.62
  -1   4  -4   65.78    5.92
  -1   4  -4   83.03    7.56
  -1   4  -4   70.05    7.00
   1  -4   4   79.76    4.13
  -1   4  -4   79.26    3.25
  -1   4  -4   79.31    6.18
  -1   4  -4   76.90    3.29
  -1   4  -4   71.07    5.41
  -1   4  -4   83.87    5.99
  -1   4  -5  841.74   30.51
  -1   4  -5  735.30   31.11
  -1   4  -5  971.98   33.82
  -1   4  -5  960.03   32.80
   1  -4   5  898.05   28.21
   1  -4   5  894.28   28.21
  -1   4  -5  904.75   27.06
  -1   4  -5  778.93   30.80
  -1   4  -5  878.79   27.22
  -1   4  -5  865.35   29.90
  -1   4  -5  934.32   32.66
  -1   4  -5  850.07   30.57
  -1   4  -6  108.39    7.94
  -1   4  -6   93.75    7.07
  -1   4  -6  115.95    8.10
  -1   4  -6   87.64    6.93
  -1   4  -6   69.62    7.13
   1  -4   6  117.60    5.79
  -1   4  -6   95.15    7.45
  -1   4  -7  772.16   32.88
  -1   4  -7  839.13   32.97
   1  -4   7 1052.59   31.17
  -1   4  -7  951.85   33.75
  -1   4  -8 1175.43   38.18
  -1   4  -8  788.01   36.63
   1  -4   8 1312.32   35.74
  -1   4  -8  851.06   38.10
  -1   4  -8  979.55   37.28
  -1   4  -9    0.37    2.89
  -1   4  -9    5.40    3.76
  -1   4  -9    1.66    2.62
   1  -4   9    0.19    1.67
  -1   4 -10  145.16   12.00
   1  -4  10  233.69   10.86
  -1   4 -10  211.97   14.39
  -1   4 -10  149.77   11.40
   1  -4  11   15.78    3.15
  -1   4 -11   10.77    3.76
  -1   4 -11   12.57    4.23
  -1   4 -12   32.30    6.57
   1  -4  12   45.39    5.10
  -1   4 -13   27.72    5.86
   1  -4  13   33.55    4.80
  -1   4 -14    6.38    3.73
   1  -4  14    6.58    2.34
  -1   4 -15   -0.36    2.45
   1  -4  15    1.55    1.49
  -1   4 -16   73.58    7.21
   1  -4  16   79.52    5.41
  -1   4 -17   50.07    4.90
   1  -3 -16   49.20    4.29
   1  -3 -16   59.37    4.69
  -1   3  15    1.49    1.68
  -1   3  15   -1.30    3.29
   1  -3 -15    1.04    1.68
   1  -3 -14   19.42    3.45
  -1   3  14   17.80    3.38
  -1   3  14   16.12    3.12
   1  -3 -13  204.96   11.60
  -1   3  13  197.14   11.49
  -1   3  13  194.21   10.30
   1  -3 -12  484.42   20.73
  -1   3  12  472.34   20.36
  -1   3  12  461.37   19.01
   1  -3 -11   14.13    3.16
  -1   3  11    9.73    2.84
  -1   3  11   10.77    2.49
   1  -3 -10    2.42    2.08
  -1   3  10    1.87    1.85
  -1   3  10    4.64    1.86
   1  -3  -9   36.49    4.09
  -1   3   9   28.68    3.66
  -1   3   9   34.26    3.59
  -1   3   8  144.10    7.68
  -1   3   8  153.35    8.26
   1  -3  -8  151.12    8.27
  -1   3   7  116.17    6.30
   1  -3  -7  119.12    6.65
  -1   3   6  238.76    9.76
   1  -3  -6  239.48   10.14
  -1   3   6  252.98   10.17
   1  -3  -5   17.49    2.15
  -1   3   5   13.07    2.43
  -1   3   5   15.35    2.04
  -1   3   4 2573.32   83.23
  -1   3   4 2565.90   84.91
   1  -3  -4 2828.71   83.07
   1  -3  -3 2260.69   66.78
  -1   3   3 2339.81   66.93
  -1   3   3 2047.59   67.49
  -1   3   3 2345.31   66.64
  -1   3   3 2093.98   69.50
  -1   3   2  157.60    5.46
  -1   3   2  135.42    5.80
   1  -3  -2  150.77    5.50
  -1   3   2  146.36    8.38
  -1   3   2  135.13    6.58
  -1   3   2  142.73    6.68
  -1   3   2  160.45    5.64
  -1   3   1  246.12    7.67
  -1   3   1  237.97    8.59
  -1   3   1  231.78    8.55
  -1   3   1  234.30    9.57
  -1   3   1  243.00    8.29
   1  -3  -1  242.30    7.82
  -1   3   1  236.58    8.80
  -1   3   1  260.91    7.95
  -1   3   1  223.98    9.60
  -1   3   1  232.12    8.58
  -1   3   1  252.76   11.69
  -1   3   1  234.05    9.12
  -1   3   0  187.81    8.35
  -1   3   0  166.70   11.69
  -1   3   0  158.35    9.14
  -1   3   0  182.78    5.58
  -1   3   0  173.48    5.55
  -1   3   0  171.95    6.57
  -1   3   0  160.50    6.65
  -1   3   0  162.03    6.51
  -1   3   0  177.30    7.63
   1  -3   0  155.36    5.57
  -1   3   0  163.30    6.26
  -1   3   0  169.49    6.61
  -1   3   0  162.31    7.62
  -1   3   0  177.27    6.95
  -1   3   0  157.06    6.30
  -1   3   0  167.48    6.80
  -1   3  -1 2260.12   63.13
  -1   3  -1 2153.54   66.46
  -1   3  -1 2180.20   63.70
  -1   3  -1 2487.84   69.85
  -1   3  -1 1971.96   64.47
  -1   3  -1 2028.18   62.73
   1  -3   1 2040.02   61.64
  -1   3  -1 2161.71   63.97
   1  -3   1 2075.77   61.51
  -1   3  -1 2103.51   62.63
  -1   3  -1 2166.46   62.80
  -1   3  -1 1966.73   62.74
  -1   3  -1 2078.34   64.24
  -1   3  -1 2245.44   62.90
  -1   3  -1 2087.12   63.06
  -1   3  -2   47.07    2.96
  -1   3  -2   57.73    4.25
  -1   3  -2   48.98    3.54
  -1   3  -2   50.13    3.24
  -1   3  -2   48.03    3.22
  -1   3  -2   53.46    4.17
  -1   3  -2   54.47    3.52
  -1   3  -2   46.15    4.04
  -1   3  -2   51.38    5.32
  -1   3  -2   55.09    3.63
   1  -3   2   49.87    2.60
   1  -3   2   49.95    2.62
  -1   3  -3 1383.41   43.51
   1  -3   3 1400.44   43.09
  -1   3  -3 1323.28   44.38
  -1   3  -3 1552.82   47.87
   1  -3   3 1403.35   43.09
  -1   3  -3 1530.26   42.71
  -1   3  -3 1295.26   44.83
  -1   3  -3 1466.21   46.99
  -1   3  -3 1385.82   45.19
  -1   3  -3 1396.68   44.34
  -1   3  -3 1461.27   45.32
  -1   3  -3 1463.20   42.52
   1  -3   4   19.41    2.06
  -1   3  -4   18.89    1.81
  -1   3  -4   21.10    3.34
  -1   3  -4   20.27    3.87
   1  -3   4   22.41    2.03
  -1   3  -4   16.91    2.53
   1  -3   4   20.64    2.10
  -1   3  -4   20.17    3.67
  -1   3  -4   19.67    1.88
  -1   3  -5 2507.61   69.80
   1  -3   5 2297.13   70.09
  -1   3  -5 2081.94   70.21
  -1   3  -5 2116.23   72.07
   1  -3   5 2423.80   70.44
   1  -3   5 2458.61   70.47
  -1   3  -5 2387.00   73.30
  -1   3  -6  213.89   11.09
   1  -3   6  243.80    9.87
   1  -3   6  240.42    9.65
  -1   3  -6  234.15    9.16
  -1   3  -7  282.93   11.20
   1  -3   7  300.82   11.79
   1  -3   7  286.27   11.98
  -1   3  -7  290.63   13.57
  -1   3  -8  466.39   17.15
   1  -3   8  475.88   18.01
   1  -3   8  478.03   17.68
   1  -3   9   32.50    3.67
  -1   3  -9   22.17    4.27
  -1   3  -9   25.49    3.00
   1  -3   9   26.18    3.24
  -1   3 -10    0.34    2.64
   1  -3  10    3.04    2.02
  -1   3 -10    2.44    1.56
   1  -3  10    1.91    1.53
  -1   3 -11  189.51   13.46
   1  -3  11  282.34   13.00
   1  -3  12  542.96   22.48
  -1   3 -13    5.11    4.08
   1  -3  13    3.42    2.67
  -1   3 -14   74.43    8.71
   1  -3  14   97.22    7.55
  -1   3 -15    2.97    3.15
   1  -3  15    2.92    1.89
  -1   3 -16    5.74    3.06
   1  -3  16    6.72    1.97
   1  -3  17   21.62    2.51
   1  -3  17   23.62    2.59
   1  -2 -16    4.03    1.67
  -1   2  16    5.83    1.83
   1  -2 -16    6.43    1.90
  -1   2  15    2.75    1.86
   1  -2 -15    0.43    1.52
  -1   2  15    0.45    1.67
   1  -2 -14    0.25    2.05
  -1   2  13  271.88   13.84
   1  -2 -13  269.76   13.70
  -1   2  13  240.17   12.19
  -1   2  12  743.51   28.58
  -1   2  11    0.77    2.21
   1  -2 -11   -0.50    1.95
  -1   2  11   -0.61    1.46
   1  -2 -10  191.60   10.30
  -1   2  10  189.41    9.69
  -1   2  10  184.24   10.40
   1  -2  -9   30.89    3.59
  -1   2   9   25.83    3.16
  -1   2   9   27.94    3.71
   1  -2  -8  182.10    8.95
  -1   2   8  173.77    8.50
  -1   2   8  185.91    9.43
   1  -2  -7  149.68    7.46
  -1   2   7  144.83    7.12
  -1   2   7  157.95    7.90
   1  -2  -6  207.98    9.01
  -1   2   6  235.13    9.83
  -1   2   5   40.06    3.17
  -1   2   5   70.01    4.08
  -1   2   4 2133.99   65.28
   1  -2  -4 2169.62   65.34
  -1   2   3 3676.40  107.56
   1  -2  -3 3530.11  107.49
  -1   2   3 3383.98  109.00
  -1   2   2 1564.73   46.32
   1  -2  -2 1524.38   46.30
  -1   2   2 1607.02   46.28
  -1   2   1   12.68    1.30
   1  -2  -1   11.35    0.90
  -1   2   1   12.50    0.85
  -1   2   1    9.46    1.01
  -1   2   0 1162.85   33.37
  -1   2   0 1147.19   34.63
  -1   2   0 1137.93   33.37
  -1   2   0 1238.79   35.24
  -1   2   0 1099.87   33.91
  -1   2   0 1196.47   34.04
  -1   2   0 1084.34   33.87
   1  -2   0 1090.45   33.37
  -1   2  -1  402.95   15.21
  -1   2  -1  359.76   11.97
  -1   2  -1  353.20   11.77
  -1   2  -1  318.07   12.28
   1  -2   1  363.27   11.15
   1  -2   1  376.22   11.34
  -1   2  -1  372.30   12.27
  -1   2  -2 1186.57   34.54
   1  -2   2 1120.72   34.03
   1  -2   2 1131.56   34.04
  -1   2  -2 1108.71   33.79
  -1   2  -2 1098.35   34.96
  -1   2  -2 1162.03   35.13
  -1   2  -3 2173.38   72.55
  -1   2  -3 2635.54   71.78
   1  -2   3 2380.18   71.63
   1  -2   3 2388.33   71.87
   1  -2   3 2416.55   71.89
  -1   2  -3 2493.75   73.85
  -1   2  -4   14.60    2.83
   1  -2   4   16.09    2.04
   1  -2   4   18.06    1.95
  -1   2  -4   21.34    2.11
  -1   2  -4   20.18    3.04
   1  -2   4   17.97    2.09
  -1   2  -5 1847.07   51.36
  -1   2  -5 1599.31   52.47
   1  -2   5 1730.36   51.36
  -1   2  -5 1495.19   50.27
   1  -2   5 1763.78   51.61
  -1   2  -5 1686.89   51.78
   1  -2   5 1777.41   51.66
   1  -2   6  357.10   13.29
   1  -2   6  362.82   13.44
  -1   2  -6  334.98   14.08
   1  -2   6  334.25   12.88
   1  -2   7  211.70    9.37
  -1   2  -7  193.27   10.02
  -1   2  -7  207.69    8.92
   1  -2   7  190.42    8.89
  -1   2  -8  208.28    9.58
   1  -2   8  212.85    9.73
   1  -2   9  539.61   20.17
  -1   2  -9  504.39   19.31
   1  -2   9  508.91   19.34
   1  -2  10  377.81   15.90
  -1   2 -10  338.44   14.86
   1  -2  10  352.09   14.93
   1  -2  11  395.12   17.12
  -1   2 -11  350.47   15.68
   1  -2  12  409.43   18.65
   1  -2  13    1.27    2.67
  -1   2 -13    1.58    1.71
  -1   2 -14  112.24    7.46
  -1   2 -15    4.06    3.37
   1  -2  15    2.14    2.02
  -1   2 -16   24.55    4.53
   1  -2  16   26.80    3.41
   1  -2  17    2.66    1.40
   1  -2  17    4.58    1.52
  -1   1  17  143.77    7.48
  -1   1  16    0.58    1.70
   1  -1 -16   -0.32    1.37
  -1   1  16    0.19    1.57
   1  -1 -16    2.53    2.66
  -1   1  15   30.82    4.16
  -1   1  14   16.34    2.95
   1  -1 -14   16.77    3.22
  -1   1  13   77.36    6.14
   1  -1 -13   85.42    6.89
  -1   1  13   94.07    7.56
  -1   1  12  163.72    9.40
   1  -1 -12  179.42   10.53
  -1   1  12  186.15   10.91
  -1   1  11   55.40    4.94
   1  -1 -11   61.97    5.52
  -1   1  11   60.27    5.78
  -1   1  10  100.27    6.63
   1  -1 -10  112.73    7.21
  -1   1  10  119.78    7.93
  -1   1   9  906.22   32.83
   1  -1  -9  972.67   33.44
   1  -1  -8 1768.84   53.80
  -1   1   8 1661.37   53.32
   1  -1  -7   68.81    4.45
  -1   1   7   67.60    4.72
  -1   1   6    0.54    1.42
   1  -1  -6    1.01    1.30
  -1   1   5    5.47    1.54
   1  -1  -5    3.27    1.32
   1  -1  -4  473.96   15.60
  -1   1   4  501.04   15.76
  -1   1   4  474.04   15.58
   1  -1  -3 1227.49   39.02
  -1   1   3 1252.44   39.01
   1  -1  -2 1079.98   32.72
  -1   1   2 1071.03   32.71
  -1   1   2 1167.80   32.82
   1  -1  -1   39.99    1.63
  -1   1   1   39.12    1.59
  -1   1   1   40.44    1.63
  -1   1   0 7960.78  235.44
  -1   1   0 8524.10  235.61
  -1   1   0 8026.08  235.45
   1  -1   1 3851.23  113.23
   1  -1   1 3916.91  113.24
   1  -1   2    2.05    1.06
   1  -1   2    3.69    1.11
   1  -1   2    2.51    0.97
   1  -1   3  177.99    6.71
   1  -1   3  170.65    6.44
   1  -1   3  170.19    6.63
  -1   1  -3  181.59    6.68
  -1   1  -4  196.03    7.39
   1  -1   4  202.18    8.11
   1  -1   4  200.13    7.91
   1  -1   4  208.68    8.17
  -1   1  -4  214.89    8.25
   1  -1   5  115.50    5.87
  -1   1  -5  116.72    5.73
   1  -1   5  117.14    5.89
   1  -1   6   62.32    4.27
  -1   1  -6   58.73    4.02
   1  -1   6   52.17    3.78
   1  -1   7  586.21   21.37
  -1   1  -7  633.52   21.49
   1  -1   7  603.65   21.12
   1  -1   8   63.39    4.87
  -1   1  -8   61.71    4.73
   1  -1   8   56.78    4.42
   1  -1   9 1323.50   42.61
  -1   1  -9 1251.48   42.10
   1  -1   9 1267.02   41.71
   1  -1  10  353.51   15.34
  -1   1 -10  331.63   14.63
   1  -1  10  311.86   14.00
   1  -1  11  101.18    7.59
  -1   1 -11   89.78    6.78
   1  -1  11   86.24    6.30
   1  -1  12  113.62    8.67
  -1   1 -13   31.33    4.04
   1  -1  13   25.85    4.32
  -1   1 -14   10.22    2.61
   1  -1  14    7.87    2.81
  -1   1 -15   43.60    4.30
  -1   1 -15   35.78    3.89
   1  -1  15   44.31    4.69
  -1   1 -16   81.46    7.63
   1  -1  16   95.18    6.22
   1  -1  17    7.27    1.67
   1  -1  17    4.92    1.44
  -1   0  17  169.45    8.62
   1   0 -16    8.35    3.41
  -1   0  16    4.87    2.17
  -1   0  15   97.70    7.38
  -1   0  14    4.00    1.87
  -1   0  14    6.40    2.57
   1   0 -14    3.77    1.98
  -1   0  13   44.89    4.60
  -1   0  13   44.78    5.20
   1   0 -13   44.85    4.98
  -1   0  12    1.27    1.45
  -1   0  12    1.35    2.10
   1   0 -12    1.18    1.64
  -1   0  11   49.05    4.67
   1   0 -11   61.24    5.22
  -1   0  11   55.30    5.62
  -1   0  10   71.88    5.42
   1   0 -10   76.77    5.68
  -1   0  10   89.67    7.03
  -1   0   9 1235.34   41.30
   1   0  -9 1305.57   41.54
  -1   0   9 1310.73   42.49
   1   0  -8 1461.33   45.63
  -1   0   8 1433.57   45.65
   1   0  -7   40.27    3.18
  -1   0   7   33.45    3.23
  -1   0   6  155.83    6.97
   1   0  -5 1175.72   35.42
  -1   0   5 1136.86   35.61
  -1   0   4  302.40   10.22
   1   0  -4  304.24   10.18
   1   0  -4  304.63    9.88
  -1   0   4  305.94   10.39
   1   0  -3    3.61    1.01
  -1   0   3    3.20    0.91
  -1   0   3    3.69    0.79
   1   0  -3    3.64    0.93
   1   0  -3    2.46    0.79
   1   0  -2  422.99   13.38
   1   0  -2  426.46   13.55
  -1   0   1  131.60    4.28
   1   0  -1  143.09    4.54
   1   0  -1  134.17    4.53
   1   0   0 9919.79  287.99
   1   0   0 9999.00  288.02
  -1   0   0 9907.15  287.94
   1   0   1 2531.80   73.83
   1   0   1 2444.05   73.99
   1   0   1 2453.66   73.99
   1   0   2 1146.17   32.64
   1   0   2 1078.82   32.76
   1   0   2 1082.79   32.77
   1   0   3   32.10    3.23
   1   0   3   33.51    2.53
  -1   0  -3   36.67    2.88
   1   0   3   32.17    2.38
   1   0   3   27.18    2.22
   1   0   4  271.08    9.80
  -1   0  -4  301.06   10.28
   1   0   4  263.80    9.58
   1   0   4  275.39    9.97
   1   0   5  393.57   14.19
   1   0   6  546.49   18.90
   1   0   6  522.52   18.48
  -1   0  -6  537.17   18.97
   1   0   7  477.93   17.62
   1   0   7  454.11   17.05
  -1   0  -7  478.90   17.67
   1   0   8  290.02   12.35
   1   0   8  262.67   11.62
  -1   0  -8  268.79   12.11
   1   0   9 1510.48   48.09
   1   0   9 1425.43   46.95
  -1   0  -9 1444.04   47.76
   1   0  10   88.30    6.70
   1   0  10   78.55    5.81
  -1   0 -10   77.22    6.18
   1   0  11  237.59   12.88
   1   0  11  198.92   10.65
  -1   0 -11  213.93   11.53
  -1   0 -12   41.67    4.91
   1   0  12   54.39    6.05
  -1   0 -13  266.76   13.79
   1   0  13  291.90   14.58
   1   0  14   54.86    5.53
  -1   0 -14   55.87    5.42
   1   0  15   33.31    3.95
  -1   0 -15   21.85    3.22
  -1   0 -15   28.92    3.58
   1   0  16   55.92    4.61
  -1  -1  17   63.43    4.78
  -1  -1  17   59.30    4.77
   1   1 -16   27.95    5.37
  -1  -1  16   38.55    4.24
   1   1 -15    4.99    3.29
  -1  -1  15    3.32    2.15
  -1  -1  14   63.60    6.10
  -1  -1  14   70.86    5.74
   1   1 -14   68.74    5.88
   1   1 -13  306.01   14.44
  -1  -1  13  341.73   15.76
  -1  -1  13  297.14   14.01
  -1  -1  12    3.53    2.23
  -1  -1  12    2.12    1.80
   1   1 -12    3.90    1.94
  -1  -1  11  209.62   10.87
   1   1 -11  234.17   11.20
   1   1 -10  285.85   12.27
  -1  -1  10  309.00   13.69
  -1  -1   9   86.09    5.74
   1   1  -9  100.80    5.81
  -1  -1   9   94.85    6.15
  -1  -1   8  662.02   22.44
   1   1  -8  713.31   22.28
  -1  -1   8  681.09   22.88
  -1  -1   7  107.02    5.63
   1   1  -7  110.30    5.35
  -1  -1   7  103.60    5.65
   1   1  -6  101.35    4.66
   1   1  -6   86.15    5.28
   1   1  -6   93.28    4.86
  -1  -1   6   99.30    4.98
   1   1  -5 3016.67   88.29
   1   1  -5 2824.67   88.22
   1   1  -5 2821.28   88.47
   1   1  -5 2877.83   87.57
  -1  -1   5 3118.19   87.95
   1   1  -5 3150.66   87.46
   1   1  -5 2898.92   87.49
   1   1  -4 2541.71   73.05
   1   1  -4 2452.93   73.96
   1   1  -4 2409.14   73.83
   1   1  -4 2616.26   74.06
  -1  -1   4 2467.10   73.20
   1   1  -4 2574.62   73.97
   1   1  -4 2464.77   74.12
   1   1  -4 2452.25   75.53
   1   1  -4 2382.66   75.25
  -1  -1   4 2431.53   73.35
   1   1  -3 1244.02   36.84
   1   1  -3 1157.25   36.59
   1   1  -3 1178.32   35.72
   1   1  -3 1144.70   36.54
  -1  -1   3 1214.29   36.00
   1   1  -3 1244.03   38.54
   1   1  -3 1288.67   38.79
   1   1  -3 1239.98   36.76
  -1  -1   3 1194.63   35.83
   1   1  -2   20.44    1.63
   1   1  -2   20.77    1.85
   1   1  -2   24.16    2.00
   1   1  -2   21.30    1.80
   1   1  -2   21.09    2.50
   1   1  -2   24.74    3.16
   1   1  -2   22.39    3.15
   1   1  -1   56.82    4.38
   1   1  -1   54.18    4.19
   1   1  -1   66.74    3.96
   1   1  -1   60.16    3.57
   1   1  -1   52.81    2.80
   1   1  -1   62.70    3.43
   1   1  -1   52.14    2.74
   1   1  -1   65.03    4.17
   1   1  -1   60.54    3.42
   1   1   0  975.55   27.53
   1   1   0  967.45   28.90
   1   1   0  954.15   28.66
   1   1   0  858.12   27.20
   1   1   0  892.83   27.60
   1   1   0  979.51   29.05
   1   1   0  912.97   29.16
   1   1   0  920.09   29.32
   1   1   0  853.62   27.71
   1   1   0  873.22   26.62
   1   1   1 1090.42   32.50
   1   1   1  958.67   34.28
   1   1   1 1000.21   30.42
   1   1   1 1055.98   31.51
   1   1   1 1004.04   30.59
   1   1   1 1024.46   32.64
   1   1   1 1029.38   32.50
   1   1   1 1029.05   32.22
   1   1   2   31.07    2.04
   1   1   2   23.61    2.79
   1   1   2   29.94    4.75
  -1  -1  -2   25.92    2.34
   1   1   2   29.30    3.02
   1   1   2   25.80    1.92
   1   1   2   28.20    3.08
   1   1   2   28.38    3.06
  -1  -1  -3  272.21    9.56
   1   1   3  205.17    9.08
   1   1   3  204.61    9.04
   1   1   3  262.24    8.91
   1   1   3  259.91    8.86
   1   1   3  240.17    9.68
   1   1   3  255.33   12.14
   1   1   4 1785.39   47.90
   1   1   4 1727.22   47.83
   1   1   4 1401.40   47.27
   1   1   4 1374.55   47.16
  -1  -1  -4 1718.99   48.42
   1   1   4 1483.30   50.92
   1   1   5  910.41   28.81
  -1  -1  -5  928.98   29.30
  -1  -1  -6   26.62    3.11
   1   1   6   26.41    2.92
   1   1   6   30.11    2.88
  -1  -1  -7   38.02    3.78
   1   1   7   31.84    3.18
  -1  -1  -8    0.97    1.83
   1   1   8   -0.19    1.66
   1   1   8    0.48    1.40
  -1  -1  -9  121.01    7.94
   1   1   9  138.61    7.67
   1   1   9  125.58    8.04
  -1  -1 -10    1.69    2.00
   1   1  10    3.25    2.25
   1   1  10    3.74    1.88
  -1  -1 -11  281.54   14.60
   1   1  11  347.54   16.21
  -1  -1 -12   20.95    3.80
   1   1  12   27.41    4.25
  -1  -1 -13  494.08   20.92
  -1  -1 -14   81.33    6.66
   1   1  14   82.51    6.56
  -1  -1 -15    3.11    1.72
   1   1  15    2.22    1.61
  -1  -1 -15    2.44    1.51
  -1  -1 -16   15.59    2.32
   1   1  16   14.42    2.39
  -1  -1 -16   16.14    2.20
   1   1  16   14.10    2.23
  -1  -2  17    9.54    2.07
  -1  -2  17   12.93    2.26
  -1  -2  16   88.71    6.43
   1   2 -16   73.07    8.13
  -1  -2  15   40.70    4.49
   1   2 -15   30.94    6.28
   1   2 -15   34.97    6.26
   1   2 -14  115.11   11.21
  -1  -2  14  147.83    9.34
  -1  -2  13  419.24   18.08
  -1  -2  13  402.34   16.94
  -1  -2  12    2.88    2.10
  -1  -2  12    1.48    1.58
  -1  -2  11  273.18   12.79
  -1  -2  11  314.59   14.85
  -1  -2  10   12.09    2.58
   1   2 -10    9.12    2.00
  -1  -2  10    6.91    1.97
  -1  -2   9  107.93    6.30
  -1  -2   9  107.98    6.61
   1   2  -9  116.42    6.01
  -1  -2   8  212.13    9.21
  -1  -2   8  199.58    9.15
   1   2  -8  214.24    8.62
  -1  -2   7  146.02    6.88
  -1  -2   7  157.99    7.06
   1   2  -7  155.11    7.57
  -1  -2   6  111.48    5.44
   1   2  -6  112.21    6.03
   1   2  -6  122.23    6.17
   1   2  -6  127.35    7.62
   1   2  -6  116.68    7.38
   1   2  -6  121.19    5.00
   1   2  -6  114.37    5.65
   1   2  -6  111.18    6.31
   1   2  -6  120.48    5.75
  -1  -2   5 1893.40   57.67
   1   2  -5 1919.79   57.03
   1   2  -5 1819.65   58.59
   1   2  -5 1868.61   58.63
   1   2  -5 2013.16   59.17
   1   2  -5 2017.22   61.35
   1   2  -5 2017.06   61.56
   1   2  -5 2025.15   58.98
   1   2  -5 1874.67   59.45
   1   2  -5 2017.99   59.05
   1   2  -5 1849.44   59.06
  -1  -2   4 2348.07   71.51
   1   2  -4 2541.06   75.64
   1   2  -4 2490.44   73.67
   1   2  -4 2547.08   75.93
   1   2  -4 2461.14   72.77
   1   2  -4 2563.08   73.67
   1   2  -4 2340.63   70.96
   1   2  -4 2374.90   72.68
   1   2  -4 2298.42   72.55
   1   2  -4 2511.60   73.26
   1   2  -4 2739.67   78.49
   1   2  -4 2504.23   73.47
   1   2  -4 2556.44   73.68
   1   2  -3  473.99   16.11
   1   2  -3  497.62   18.48
   1   2  -3  464.94   18.00
   1   2  -3  428.27   15.09
   1   2  -3  461.38   15.62
   1   2  -3  500.51   16.68
   1   2  -3  469.79   17.02
   1   2  -3  493.73   16.69
   1   2  -3  440.37   15.34
   1   2  -3  429.20   17.63
   1   2  -3  461.50   15.70
  -1  -2   3  433.83   14.00
   1   2  -3  475.91   16.31
   1   2  -3  471.75   20.17
   1   2  -2 2710.80   75.61
   1   2  -2 2706.16   74.30
   1   2  -2 2644.49   73.34
   1   2  -2 2707.39   76.02
   1   2  -2 2901.55   74.62
   1   2  -2 2484.92   72.36
   1   2  -2 2496.00   72.72
   1   2  -2 2713.92   74.23
   1   2  -2 2685.31   75.77
  -1  -2   2 2233.59   70.62
   1   2  -2 2431.59   72.47
   1   2  -2 2666.57   74.39
   1   2  -2 2709.63   78.86
   1   2  -2 2615.37   73.69
   1   2  -2 2558.92   72.65
   1   2  -2 2520.62   72.61
   1   2  -2 2867.73   74.82
   1   2  -1   75.76    4.48
   1   2  -1   79.37    6.11
   1   2  -1   91.30    5.58
   1   2  -1   79.99    5.12
   1   2  -1   77.73    4.12
   1   2  -1   88.89    4.99
   1   2  -1   77.28    5.96
   1   2  -1   77.47    4.01
   1   2  -1   89.36    5.47
   1   2  -1   69.72    3.63
   1   2  -1   92.98    5.17
   1   2  -1   78.10    3.82
   1   2  -1   76.26    4.01
   1   2  -1   72.90    3.90
   1   2  -1   81.55    5.81
   1   2  -1   68.77    7.46
   1   2  -1   77.12    4.75
   1   2   0 1362.85   40.70
   1   2   0 1400.83   42.48
   1   2   0 1363.56   41.93
   1   2   0 1260.07   39.83
   1   2   0 1236.91   39.75
   1   2   0 1319.51   42.34
  -1  -2   0 1292.02   38.97
   1   2   0 1283.91   39.66
   1   2   0 1172.53   44.84
   1   2   0 1380.66   41.14
   1   2   0 1358.62   42.67
   1   2   0 1352.85   41.86
   1   2   0 1326.91   40.27
   1   2   0 1259.92   40.00
   1   2   0 1380.36   41.82
   1   2   1   38.95    2.86
   1   2   1   43.14    3.06
  -1  -2  -1   41.24    2.60
   1   2   1   45.79    1.95
   1   2   1   42.59    4.03
   1   2   1   39.43    3.22
   1   2   1   28.83    5.44
   1   2   1   52.87    4.78
   1   2   1   38.49    6.51
   1   2   1   43.81    4.24
   1   2   1   41.31    3.22
   1   2   1   37.82    4.37
   1   2   1   37.81    4.19
   1   2   1   38.40    4.37
   1   2   2  659.54   23.84
  -1  -2  -2  657.10   21.31
   1   2   2  672.92   20.72
   1   2   2  705.41   20.55
   1   2   2  661.40   23.56
   1   2   2  651.48   23.36
   1   2   2  628.74   26.80
  -1  -2  -3  640.62   20.89
   1   2   3  674.44   20.39
   1   2   3  560.05   21.87
   1   2   3  554.94   21.72
   1   2   3  664.16   20.19
   1   2   3  628.53   22.29
   1   2   3  644.74   22.56
   1   2   3  609.11   26.21
   1   2   4 1116.85   32.53
   1   2   4  942.16   33.35
   1   2   4 1031.62   34.10
   1   2   4 1016.11   33.89
   1   2   4 1020.47   38.46
   1   2   4 1116.18   32.50
   1   2   4  923.80   33.23
   1   2   5  251.87   15.12
   1   2   5  281.37   10.91
   1   2   5  290.33   10.84
  -1  -2  -5  260.76   11.20
   1   2   6  182.21    8.69
   1   2   6  190.51    8.49
  -1  -2  -6  195.13    9.24
   1   2   7    1.61    1.44
  -1  -2  -7   -0.18    1.66
   1   2   8  977.01   32.58
   1   2   8  894.40   31.10
  -1  -2  -8  906.69   32.22
   1   2   9  205.25   10.39
  -1  -2  -9  195.89   11.13
   1   2  10    1.39    1.38
  -1  -2 -10    1.02    1.89
   1   2  10    2.62    1.91
   1   2  11   65.07    6.07
  -1  -2 -12    6.22    2.50
   1   2  12    7.24    2.67
  -1  -2 -13  235.38   12.49
   1   2  13  220.97   12.02
  -1  -2 -14   11.82    2.80
   1   2  14    9.03    2.55
   1   2  15    8.46    2.01
   1   2  15    5.81    1.73
  -1  -2 -15    5.27    1.93
  -1  -2 -15    4.63    1.76
  -1  -2 -16   18.11    2.36
  -1  -2 -16   17.80    2.20
   1   3 -18   11.66    2.59
  -1  -3  17    3.47    1.37
  -1  -3  16  131.37    7.72
  -1  -3  16  125.75    7.58
  -1  -3  15   75.93    6.17
   1   3 -15   71.02    8.39
   1   3 -15   75.11    8.74
   1   3 -14   39.47    6.55
   1   3 -13   78.32    9.38
  -1  -3  13  104.52    6.93
  -1  -3  13   98.35    7.40
   1   3 -13  102.23   11.10
  -1  -3  12    1.04    1.47
  -1  -3  12    2.99    2.07
  -1  -3  11   52.68    5.33
   1   3 -11   41.28    6.29
  -1  -3  11   41.34    4.14
   1   3 -11   48.32    6.42
   1   3 -10  661.55   26.81
   1   3 -10  476.56   22.87
  -1  -3  10  588.60   21.86
   1   3 -10  532.04   25.03
  -1  -3  10  598.55   21.31
   1   3  -9  664.02   27.31
  -1  -3   9  745.95   25.57
   1   3  -9  673.90   28.71
  -1  -3   9  762.13   25.39
   1   3  -8  323.43   16.62
   1   3  -8  304.50   15.37
   1   3  -8  284.74   14.17
  -1  -3   8  305.52   12.36
  -1  -3   8  337.40   12.72
   1   3  -7  634.43   27.75
   1   3  -7  699.60   27.85
   1   3  -7  770.07   27.16
   1   3  -7  736.21   25.78
   1   3  -7  662.84   25.63
  -1  -3   7  694.63   23.43
  -1  -3   7  744.20   23.84
   1   3  -6  121.83    8.58
   1   3  -6  120.70    8.76
   1   3  -6   97.62    8.01
   1   3  -6  117.94    6.54
  -1  -3   6  106.13    5.14
  -1  -3   6  109.45    5.42
   1   3  -6   91.66    7.97
   1   3  -6  110.93    6.26
   1   3  -6  108.59    7.22
   1   3  -6  110.68    6.97
   1   3  -6  115.86    6.54
   1   3  -6  109.87    6.84
   1   3  -6  121.55    7.10
   1   3  -5   14.89    2.86
   1   3  -5   15.74    2.73
  -1  -3   5   13.64    1.52
   1   3  -5   16.71    4.06
   1   3  -5   15.75    3.84
   1   3  -5   13.35    2.48
   1   3  -5   13.52    4.06
   1   3  -5   13.65    3.80
   1   3  -5   15.46    2.28
   1   3  -5   12.00    3.87
   1   3  -5   14.08    2.17
   1   3  -5   12.00    2.60
   1   3  -5   16.28    2.97
  -1  -3   5   15.96    1.80
   1   3  -5   19.40    3.15
   1   3  -5   25.15    5.09
  -1  -3   4  678.09   21.21
   1   3  -4  683.27   22.92
   1   3  -4  722.31   25.94
   1   3  -4  766.66   24.94
   1   3  -4  710.81   23.92
   1   3  -4  747.05   27.44
   1   3  -4  724.15   27.03
  -1  -3   4  637.40   21.42
   1   3  -4  701.91   23.20
   1   3  -4  617.40   25.29
   1   3  -4  676.42   23.08
   1   3  -4  811.36   25.35
   1   3  -4  646.71   26.28
   1   3  -4  744.88   24.73
   1   3  -4  813.16   30.42
   1   3  -3   20.73    3.42
   1   3  -3   19.30    3.96
   1   3  -3   22.36    3.52
  -1  -3   3   20.22    1.15
   1   3  -3   20.90    3.68
   1   3  -3   21.42    2.28
   1   3  -3   18.42    5.76
   1   3  -3   20.32    3.27
   1   3  -3   22.34    4.63
   1   3  -3   18.94    2.44
   1   3  -3   20.91    3.73
   1   3  -3   19.75    4.47
   1   3  -3   19.74    2.70
   1   3  -3   22.38    3.43
   1   3  -3   18.89    2.47
   1   3  -3   19.07    2.54
  -1  -3   3   20.49    1.33
   1   3  -2    1.94    2.47
   1   3  -2    2.04    2.28
   1   3  -2    0.80    1.71
   1   3  -2    1.77    3.49
   1   3  -2    1.20    3.30
   1   3  -2    2.75    1.83
   1   3  -2    0.28    1.32
   1   3  -2    1.64    1.35
   1   3  -2    6.41    2.82
   1   3  -2    1.46    1.33
   1   3  -2    2.32    2.43
   1   3  -2    1.97    4.76
   1   3  -2    3.87    2.96
   1   3  -2    1.47    1.55
   1   3  -2    1.08    1.60
   1   3  -2    3.11    2.38
   1   3  -1 1245.94   40.11
   1   3  -1 1478.05   43.69
   1   3  -1 1387.87   41.39
   1   3  -1 1352.68   44.63
   1   3  -1 1372.38   41.80
   1   3  -1 1381.97   42.82
   1   3  -1 1372.51   44.27
   1   3  -1 1394.68   42.18
   1   3  -1 1371.71   41.04
   1   3  -1 1340.08   40.87
   1   3  -1 1347.37   44.32
  -1  -3   1 1255.00   38.19
   1   3  -1 1309.53   40.53
   1   3  -1 1377.73   40.55
   1   3  -1 1257.98   40.49
   1   3  -1 1402.34   42.25
   1   3  -1 1232.27   47.84
   1   3  -1 1239.94   40.23
   1   3   0 2287.87   70.82
   1   3   0 2423.65   70.95
   1   3   0 2398.79   70.12
   1   3   0 2308.01   68.38
   1   3   0 2322.53   67.64
   1   3   0 2192.82   67.13
   1   3   0 2191.70   66.92
   1   3   0 2306.90   70.61
  -1  -3   0 2108.65   65.16
   1   3   0 2179.64   66.78
   1   3   0 2364.37   68.73
   1   3   0 1999.05   74.10
   1   3   0 2150.79   67.26
   1   3   0 2295.72   67.80
   1   3   0 2154.54   66.76
   1   3   0 2327.25   69.88
   1   3   1    8.81    3.12
   1   3   1    9.86    2.28
   1   3   1    9.15    3.46
   1   3   1    9.28    3.50
   1   3   1   11.47    3.71
   1   3   1   10.21    0.85
   1   3   1   11.00    2.15
   1   3   1   13.96    3.76
  -1  -3  -1   10.24    1.38
   1   3   1   10.54    2.12
   1   3   1   13.58    2.80
   1   3   1    9.43    4.96
   1   3   1   10.08    2.29
   1   3   1    9.28    2.96
   1   3   1    9.87    2.03
  -1  -3  -2  247.19    9.57
   1   3   2  281.79   13.53
   1   3   2  246.99   15.75
   1   3   2  226.19   11.88
   1   3   2  267.50   12.66
   1   3   2  260.06   12.72
   1   3   2  243.93   13.56
   1   3   2  234.12   16.09
   1   3   2  290.96    8.95
   1   3   2  228.77   12.05
   1   3   3   24.25    3.81
   1   3   3   26.33    3.74
   1   3   3   25.43    2.13
   1   3   3   22.21    3.95
   1   3   3   20.18    6.47
   1   3   3   21.14    5.59
   1   3   3   23.61    3.84
   1   3   3   30.80    2.33
  -1  -3  -4  517.11   18.17
   1   3   4  461.84   24.01
   1   3   4  450.15   19.42
   1   3   4  471.28   19.63
   1   3   4  488.03   19.80
   1   3   4  477.40   19.89
   1   3   5  464.98   24.65
   1   3   5  550.20   18.86
  -1  -3  -5  512.02   19.49
   1   3   5  606.38   19.87
   1   3   6  217.62    9.29
   1   3   6  208.63    9.95
  -1  -3  -6  192.46    9.75
   1   3   7    7.10    2.22
  -1  -3  -7    6.02    2.25
   1   3   7    7.66    1.84
   1   3   8 1970.82   59.45
  -1  -3  -8 1821.00   60.62
   1   3   8 1830.51   60.28
  -1  -3  -9  489.74   20.41
   1   3   9  485.71   19.86
   1   3  10   32.99    4.23
  -1  -3 -11   17.92    3.58
   1   3  11   16.30    3.30
  -1  -3 -12   23.81    3.86
  -1  -3 -13    6.73    2.47
   1   3  13    2.77    2.01
  -1  -3 -14    0.57    1.60
   1   3  14   -0.55    2.10
   1   3  14    1.03    1.41
  -1  -3 -14    1.18    1.43
   1   3  15    2.34    1.94
  -1  -3 -15    5.38    1.61
  -1  -3 -15    6.16    1.80
   1   4 -18    5.90    1.91
   1   4 -17    3.03    2.35
   1   4 -16   52.91    6.75
  -1  -4  16   57.83    4.75
   1   4 -15   16.81    4.83
   1   4 -15   10.72    4.22
   1   4 -14   31.00    6.41
   1   4 -14   24.38    5.53
   1   4 -13   18.36    5.77
   1   4 -13    7.40    4.02
   1   4 -12  176.24   14.93
   1   4 -11   88.93   10.49
   1   4 -11  106.35    9.62
   1   4 -11   72.89    8.52
   1   4 -10  336.66   21.15
   1   4 -10  362.46   18.39
   1   4 -10  357.70   19.27
   1   4  -9  626.93   25.34
   1   4  -9  634.56   26.23
   1   4  -8   94.42    7.42
   1   4  -8   90.93    7.04
   1   4  -8   91.42    7.72
   1   4  -7  674.41   31.06
   1   4  -7  750.72   30.77
   1   4  -7  782.59   28.66
   1   4  -7  818.94   29.24
   1   4  -7  844.73   29.64
   1   4  -7  808.43   27.71
   1   4  -7  674.28   30.33
   1   4  -6  125.50    7.73
   1   4  -6  115.49    6.94
   1   4  -6   90.79    8.55
   1   4  -6  112.14    6.79
   1   4  -6  120.86    8.09
   1   4  -6  128.47    8.09
   1   4  -6  107.11    9.01
   1   4  -6  107.60    7.44
   1   4  -6  125.16    7.71
   1   4  -6  134.82    8.43
   1   4  -6  124.24   10.97
   1   4  -6  128.09   10.30
   1   4  -6  113.18    9.70
   1   4  -5  544.23   23.67
   1   4  -5  568.39   20.40
   1   4  -5  619.45   22.47
   1   4  -5  531.91   21.17
   1   4  -5  584.16   25.47
   1   4  -5  579.72   25.04
   1   4  -5  525.83   23.82
   1   4  -5  568.92   20.61
   1   4  -5  446.84   22.46
   1   4  -5  552.55   20.49
   1   4  -5  584.76   21.23
   1   4  -5  581.17   22.75
   1   4  -5  581.15   21.62
   1   4  -5  631.00   22.83
   1   4  -5  620.56   28.01
   1   4  -5  612.26   22.50
   1   4  -4    1.80    3.76
   1   4  -4    3.88    2.07
   1   4  -4    4.12    2.65
   1   4  -4    3.38    3.34
   1   4  -4    4.77    2.55
   1   4  -4    5.37    5.28
   1   4  -4    5.78    2.80
   1   4  -4    5.14    4.12
   1   4  -4    4.84    2.26
   1   4  -4    4.33    1.63
   1   4  -4    4.28    1.71
   1   4  -4    6.90    3.52
   1   4  -4    5.25    1.81
   1   4  -4    4.09    3.41
   1   4  -4    5.56    2.83
   1   4  -4    4.06    2.03
   1   4  -4    3.93    2.13
   1   4  -4    2.33    2.58
   1   4  -3  333.46   17.55
   1   4  -3  330.44   14.07
   1   4  -3  373.06   16.15
   1   4  -3  348.92   13.06
   1   4  -3  356.35   15.74
   1   4  -3  351.49   20.36
   1   4  -3  356.00   15.24
   1   4  -3  338.74   14.03
   1   4  -3  336.95   17.33
   1   4  -3  331.52   13.43
   1   4  -3  359.86   15.79
   1   4  -3  345.83   13.53
   1   4  -3  301.74   16.46
   1   4  -3  350.05   15.38
   1   4  -3  330.45   13.71
   1   4  -3  331.27   13.56
   1   4  -3  385.92   16.36
   1   4  -2 1585.32   54.73
   1   4  -2 1583.88   50.65
   1   4  -2 1618.78   50.52
   1   4  -2 1659.83   53.10
   1   4  -2 1617.94   51.83
   1   4  -2 1572.51   49.98
   1   4  -2 1526.67   49.05
   1   4  -2 1415.73   58.14
   1   4  -2 1659.05   51.72
   1   4  -2 1579.93   54.31
   1   4  -2 1590.58   50.11
   1   4  -2 1568.34   49.57
   1   4  -2 1555.78   49.41
   1   4  -2 1783.37   53.65
   1   4  -2 1668.89   52.36
   1   4  -2 1508.89   53.88
   1   4  -2 1503.14   49.53
   1   4  -2 1582.49   49.81
   1   4  -1 2469.70   72.81
   1   4  -1 2305.54   71.50
   1   4  -1 2237.48   73.55
   1   4  -1 2202.58   69.92
   1   4  -1 2177.49   68.06
   1   4  -1 2402.49   72.29
   1   4  -1 2291.57   69.41
   1   4  -1 2319.01   70.44
   1   4  -1 1971.30   77.11
   1   4  -1 2241.73   70.62
   1   4  -1 2224.60   73.15
   1   4  -1 2233.88   68.87
   1   4  -1 2274.59   68.57
   1   4  -1 2210.71   68.25
   1   4  -1 2271.20   73.38
   1   4  -1 2120.69   68.32
   1   4  -1 2201.09   68.12
   1   4   0 1080.99   38.28
   1   4   0 1090.86   37.36
   1   4   0 1078.90   34.90
   1   4   0 1051.90   33.44
   1   4   0 1089.55   38.00
   1   4   0  980.31   33.38
   1   4   0 1012.23   33.82
  -1  -4   0  995.92   30.85
   1   4   0 1067.50   33.55
   1   4   0 1067.06   37.48
   1   4   0 1002.10   33.96
   1   4   0 1061.60   37.09
   1   4   0 1072.87   35.40
   1   4   0 1090.58   35.57
   1   4   0  877.33   41.22
   1   4   0 1124.79   38.72
   1   4   1  289.04   14.88
   1   4   1  260.23   13.82
   1   4   1  273.50   11.54
   1   4   1  281.69   12.57
   1   4   1  286.02   14.59
   1   4   1  295.40   12.03
   1   4   1  269.23   11.39
  -1  -4  -1  267.20    9.65
   1   4   1  293.49   11.73
   1   4   1  268.35   12.11
   1   4   1  261.43   13.99
   1   4   1  291.65   14.87
   1   4   1  281.95   12.88
   1   4   1  256.88   17.99
   1   4   1  299.56   15.46
   1   4   1  298.22   12.41
   1   4   2   33.01    4.93
   1   4   2   41.95    3.75
  -1  -4  -2   35.41    2.67
   1   4   2   34.50    7.08
   1   4   2   35.87    4.15
   1   4   2   33.07    4.96
   1   4   2   35.02    5.69
   1   4   2   37.95    5.87
   1   4   2   39.65    5.41
   1   4   2   34.82    5.01
   1   4   3 1248.02   49.21
   1   4   3  951.34   42.42
   1   4   3 1077.09   40.61
   1   4   3 1285.14   40.33
   1   4   3 1062.95   40.56
   1   4   3 1233.99   41.64
   1   4   3 1238.95   41.35
  -1  -4  -3 1199.77   36.83
   1   4   3 1107.22   47.14
   1   4   4  118.59   12.88
   1   4   4  138.49    9.21
   1   4   4  112.22   12.03
   1   4   4  138.14    9.34
   1   4   4  126.88    8.92
   1   4   4  130.93    9.05
  -1  -4  -4  143.90    7.08
   1   4   5  297.50   19.24
  -1  -4  -5  303.84   12.34
  -1  -4  -6   44.85    4.23
   1   4   6   34.11    6.82
  -1  -4  -7  119.96    7.57
   1   4   7   95.78   11.33
  -1  -4  -8  781.52   27.60
   1   4   8  590.64   33.63
  -1  -4  -9  157.42    9.68
   1   4   9  152.69    8.82
   1   4  10   67.97   10.49
  -1  -4 -10   94.94    7.60
  -1  -4 -11   18.62    3.61
  -1  -4 -12  140.75    9.23
   1   4  12  144.62   11.31
  -1  -4 -13   26.16    3.77
   1   4  13   30.40    4.92
  -1  -4 -14    0.96    1.23
  -1  -4 -14    1.73    1.37
   1   4  14    0.65    1.79
  -1  -4 -15    0.76    0.97
  -1  -4 -15    1.19    1.10
   1   5 -17   -0.45    1.86
   1   5 -16    0.64    2.53
   1   5 -16    2.16    2.78
   1   5 -15    2.02    3.16
   1   5 -15    3.45    2.99
   1   5 -15    1.91    2.83
   1   5 -14   87.77   10.08
   1   5 -14   83.45    9.32
   1   5 -13   14.88    4.84
   1   5 -12  510.61   27.73
   1   5 -12  417.31   23.83
   1   5 -11  139.85   13.37
   1   5 -11  172.12   13.09
   1   5 -10   10.65    4.67
   1   5 -10   14.25    3.86
   1   5 -10   17.42    4.32
   1   5 -10   21.55    5.37
   1   5  -9  243.48   13.42
   1   5  -9  210.22   13.48
   1   5  -9  243.73   15.31
   1   5  -8   64.69    8.37
   1   5  -8   84.90    7.89
   1   5  -8   70.34    8.31
   1   5  -7   21.19    5.15
   1   5  -7   29.65    4.46
   1   5  -7   33.45    4.72
   1   5  -7   30.21    4.54
   1   5  -7   23.40    5.52
   1   5  -7   32.88    6.73
   1   5  -7   32.02    6.13
   1   5  -6  300.51   17.71
   1   5  -6  350.37   16.15
   1   5  -6  322.81   14.43
   1   5  -6  320.23   15.59
   1   5  -6  315.47   16.37
   1   5  -6  357.98   15.63
   1   5  -6  314.35   17.51
   1   5  -6  330.03   16.54
   1   5  -6  348.42   21.03
   1   5  -6  306.76   18.63
   1   5  -6  331.85   16.22
   1   5  -5 1043.69   36.51
   1   5  -5  992.18   34.65
   1   5  -5 1026.24   34.82
   1   5  -5 1052.66   35.39
   1   5  -5  817.57   36.99
   1   5  -5 1024.98   37.48
   1   5  -5 1040.13   35.87
   1   5  -5 1053.77   35.59
   1   5  -5 1134.22   37.87
   1   5  -5 1006.51   34.20
   1   5  -5 1043.62   38.64
   1   5  -5 1079.97   37.65
   1   5  -5 1072.89   44.30
   1   5  -5  970.07   35.18
   1   5  -5 1004.64   40.40
   1   5  -5  931.22   39.10
   1   5  -4  140.47   11.66
   1   5  -4  135.96    8.39
   1   5  -4  128.93    8.66
   1   5  -4  153.45    9.01
   1   5  -4  142.81    7.95
   1   5  -4  150.15    8.41
   1   5  -4  126.63    9.80
   1   5  -4  138.86    7.95
   1   5  -4  155.55    8.84
   1   5  -4  142.35    9.77
   1   5  -4  153.76    8.66
   1   5  -4  149.66   10.13
   1   5  -4  129.82    7.43
   1   5  -4  153.56   14.13
   1   5  -4  152.80    9.97
   1   5  -4  111.14   10.33
   1   5  -3 1546.07   52.19
   1   5  -3 1627.38   57.55
   1   5  -3 1477.87   57.12
   1   5  -3 1669.22   52.87
   1   5  -3 1551.41   50.55
   1   5  -3 1633.56   62.99
   1   5  -3 1626.36   53.88
   1   5  -3 1623.67   52.20
   1   5  -3 1614.59   51.30
   1   5  -3 1593.24   51.15
   1   5  -3 1617.97   51.33
   1   5  -3 1801.17   56.00
   1   5  -3 1568.62   51.57
   1   5  -3 1652.31   55.04
   1   5  -3 1670.44   52.08
   1   5  -3 1408.45   55.83
   1   5  -2  829.99   30.13
   1   5  -2  803.74   34.18
   1   5  -2  866.87   32.62
   1   5  -2  829.07   29.85
   1   5  -2  857.83   29.46
   1   5  -2  813.85   30.97
   1   5  -2  831.11   28.25
   1   5  -2  755.76   38.30
   1   5  -2  841.21   31.03
   1   5  -2  857.09   29.44
   1   5  -2  834.25   34.09
   1   5  -2  852.95   28.84
   1   5  -2  836.99   28.73
   1   5  -2  886.24   33.12
   1   5  -2  829.99   31.57
   1   5  -2  798.73   28.78
   1   5  -2  776.28   33.59
   1   5  -1  250.58   11.14
   1   5  -1  275.92   12.24
   1   5  -1  262.72   13.53
   1   5  -1  255.31   14.58
   1   5  -1  264.83   12.68
   1   5  -1  263.17   11.42
   1   5  -1  249.82   11.80
   1   5  -1  257.46   15.39
   1   5  -1  241.62   11.39
   1   5  -1  271.87   11.87
   1   5  -1  261.39   11.51
   1   5  -1  256.94   15.49
   1   5  -1  258.41   13.94
   1   5  -1  243.07   15.41
   1   5  -1  261.21   13.01
   1   5  -1  256.90   14.63
   1   5  -1  279.47   13.64
   1   5  -1  222.26   18.46
   1   5   0  171.90    9.24
   1   5   0  159.44    8.34
   1   5   0  161.70    9.43
   1   5   0  160.65    8.81
   1   5   0  164.55    8.52
   1   5   0  165.13    8.56
   1   5   0  159.95    8.29
   1   5   0  156.94   11.55
   1   5   0  152.58   11.64
   1   5   0  156.46    8.79
   1   5   0  148.17   11.05
   1   5   0  157.92   11.98
   1   5   0  170.25   10.24
   1   5   0  134.76   14.26
   1   5   0  158.32    8.22
   1   5   1    5.05    2.14
   1   5   1    9.85    2.44
   1   5   1    2.46    2.40
   1   5   1    2.22    2.03
   1   5   1    4.42    3.43
   1   5   1    1.51    2.13
   1   5   1    1.78    3.10
   1   5   1    3.31    1.82
   1   5   1    8.27    6.05
   1   5   1    3.32    3.93
   1   5   1    2.79    1.90
   1   5   2   47.72    5.69
   1   5   2   46.45    9.10
   1   5   2   49.30    5.15
   1   5   2   43.49    6.11
   1   5   2   45.26    6.26
   1   5   2   48.59    4.66
   1   5   2   55.99    5.31
   1   5   2   42.26    6.61
   1   5   3 1776.95   64.07
   1   5   3 2086.28   63.07
   1   5   3 1911.44   64.34
   1   5   3 1798.08   71.92
   1   5   3 2073.24   62.59
   1   5   3 1562.67   65.60
   1   5   4  781.80   28.63
   1   5   4  688.99   35.56
   1   5   4  684.86   28.21
  -1  -5  -4  694.29   23.82
   1   5   5  203.19   12.34
  -1  -5  -5  174.68    8.94
   1   5   5  196.12   16.81
  -1  -5  -6  369.79   15.69
   1   5   6  304.75   21.70
   1   5   7   10.62    4.02
   1   5   7    6.65    5.06
  -1  -5  -7   10.30    2.61
   1   5   8    2.60    2.96
   1   5   8    3.44    4.09
  -1  -5  -8    2.24    1.94
   1   5   9    2.66    3.27
   1   5   9   -1.36    4.20
  -1  -5  -9    0.52    1.96
   1   5  10    0.43    2.80
  -1  -5 -10    2.63    2.08
   1   5  11   62.32    7.49
  -1  -5 -11   50.00    5.33
  -1  -5 -12  225.38   11.72
   1   5  12  207.00   13.06
   1   5  13   21.38    3.78
  -1  -5 -13   29.79    3.57
  -1  -5 -13   29.63    3.61
   1   5  14    4.30    1.69
  -1  -5 -14    6.31    1.55
  -1  -5 -14    4.00    1.51
   1   6 -17   18.85    3.50
   1   6 -16    4.80    2.43
   1   6 -16    8.69    3.14
   1   6 -15    3.07    2.55
   1   6 -15    3.54    3.07
   1   6 -15    0.92    2.50
   1   6 -15   -1.84    2.98
   1   6 -14   40.12    6.54
   1   6 -13   15.20    4.91
   1   6 -13   16.56    4.93
   1   6 -13   20.74    5.53
   1   6 -12  272.39   18.56
   1   6 -12  291.18   18.54
   1   6 -11   14.72    4.97
   1   6 -11   22.83    4.85
   1   6 -11   19.35    4.99
   1   6 -11   17.49    6.22
   1   6 -10   28.12    6.11
   1   6 -10   49.75    6.41
   1   6 -10   34.70    5.97
   1   6 -10   34.62    7.25
   1   6  -9   50.52    7.32
   1   6  -9   63.40    7.65
   1   6  -9   48.55    8.24
   1   6  -8  717.22   27.63
   1   6  -8  673.64   28.04
   1   6  -8  692.44   28.57
   1   6  -7  238.30   13.49
   1   6  -7  236.70   12.57
   1   6  -7  238.34   13.98
   1   6  -7  240.12   14.54
   1   6  -7  232.83   13.30
   1   6  -7  208.47   15.23
   1   6  -7  236.65   14.87
   1   6  -7  242.29   16.05
   1   6  -7  218.87   14.03
   1   6  -7  206.16   16.60
   1   6  -7  227.52   16.93
   1   6  -6  182.56   15.63
   1   6  -6  207.30   15.98
   1   6  -6  215.63   13.13
   1   6  -6  221.97   11.75
   1   6  -6  200.59   11.35
   1   6  -6  219.66   12.18
   1   6  -6  233.84   18.47
   1   6  -6  226.38   14.34
   1   6  -6  202.22   14.78
   1   6  -6  239.02   13.15
   1   6  -6  196.66   13.25
   1   6  -6  234.73   13.64
   1   6  -6  218.06   13.24
   1   6  -5  179.82   13.13
   1   6  -5  218.47   13.25
   1   6  -5  157.91   13.37
   1   6  -5  191.34   10.45
   1   6  -5  210.09   11.19
   1   6  -5  181.74   11.21
   1   6  -5  208.67   13.05
   1   6  -5  173.30   16.48
   1   6  -5  160.55   14.57
   1   6  -4  156.99   11.32
   1   6  -4  140.15    8.16
   1   6  -4  146.06   11.03
   1   6  -4  136.69    9.49
   1   6  -4  129.33   11.82
   1   6  -4  152.23   10.95
   1   6  -4  147.23    8.81
   1   6  -4  143.99   11.08
   1   6  -4  146.70    9.23
   1   6  -4  170.65   11.89
   1   6  -4  162.78   16.11
   1   6  -4  134.41    9.21
   1   6  -4  143.88   13.27
   1   6  -3  512.37   20.04
   1   6  -3  530.95   23.74
   1   6  -3  620.44   25.68
   1   6  -3  505.37   22.03
   1   6  -3  531.61   21.73
   1   6  -3  477.45   25.66
   1   6  -3  559.90   24.21
   1   6  -3  552.96   21.11
   1   6  -3  547.23   24.54
   1   6  -3  515.23   21.03
   1   6  -3  542.63   24.89
   1   6  -3  507.91   26.87
   1   6  -3  515.53   21.96
   1   6  -3  468.99   30.41
   1   6  -2   57.74    6.08
   1   6  -2   62.32    8.79
   1   6  -2   59.90    7.15
   1   6  -2   45.05    5.51
   1   6  -2   57.37    6.73
   1   6  -2   66.16    5.95
   1   6  -2   60.15    4.96
   1   6  -2   65.74   10.93
   1   6  -2   59.62    5.48
   1   6  -2   64.78    5.80
   1   6  -2   55.70    5.17
   1   6  -2   51.52    4.87
   1   6  -2   47.75    6.78
   1   6  -2   51.81    6.52
   1   6  -2   43.54    7.17
   1   6  -2   55.86    6.77
   1   6  -1  242.54   12.38
   1   6  -1  219.68   10.95
   1   6  -1  233.36   13.50
   1   6  -1  227.91   14.68
   1   6  -1  225.79   11.34
   1   6  -1  229.14   11.93
   1   6  -1  238.33   11.67
   1   6  -1  192.78   13.50
   1   6  -1  230.76   16.07
   1   6  -1  227.23   12.83
   1   6  -1  228.20   14.73
   1   6  -1  238.36   14.33
   1   6  -1  178.62   18.36
   1   6  -1  226.49   15.92
   1   6   0  106.69    8.49
   1   6   0  111.35   10.70
   1   6   0   83.75    9.03
   1   6   0  102.42    7.65
   1   6   0  102.53   13.64
   1   6   0  102.81    7.54
   1   6   0   94.82    6.73
   1   6   0  101.52    7.12
   1   6   0   89.20    8.73
   1   6   0   97.20    9.59
   1   6   0   94.45    9.24
   1   6   0  109.54    7.02
   1   6   0   99.52   10.52
   1   6   1  534.49   21.61
   1   6   1  460.06   24.01
   1   6   1  502.08   19.91
   1   6   1  509.88   20.41
   1   6   1  492.44   23.36
   1   6   1  535.82   20.31
   1   6   1  437.01   23.63
   1   6   1  505.95   21.11
   1   6   1  482.08   24.33
   1   6   1  440.40   29.71
   1   6   1  491.87   25.14
   1   6   2  136.41   10.51
   1   6   2  126.50    9.03
   1   6   2  127.53    8.42
   1   6   2  102.43   10.11
   1   6   2  117.00   11.03
   1   6   2  137.23    9.36
   1   6   2  107.51   10.40
   1   6   2  124.85    8.32
   1   6   2  131.62   11.38
   1   6   3  737.12   28.57
   1   6   3  668.07   30.38
   1   6   3  749.14   27.72
   1   6   3  690.46   30.86
   1   6   3  674.66   30.28
   1   6   3  737.27   28.44
   1   6   4  503.81   31.46
   1   6   4  531.86   23.25
   1   6   4  538.69   22.12
   1   6   4  497.23   24.26
   1   6   4  484.55   22.25
   1   6   5   71.09   10.14
   1   6   5   98.31    8.47
   1   6   5  109.15    9.35
   1   6   5   85.25    8.27
   1   6   5   85.94   12.36
   1   6   6   37.11    5.99
   1   6   6   20.62    4.28
   1   6   6   20.50    6.45
   1   6   7   97.92    9.17
   1   6   7  113.67   12.91
   1   6   8   57.75    7.40
   1   6   8   83.81   11.49
   1   6   9   21.08    5.02
   1   6   9   10.77    3.90
  -1  -6  -9   13.80    3.11
   1   6  10   27.99    6.64
  -1  -6 -10   36.01    4.35
   1   6  11   48.25    6.26
  -1  -6 -11   39.14    4.29
   1   6  11   35.69    5.24
  -1  -6 -12   94.68    6.64
  -1  -6 -12  108.84    6.72
   1   6  12  108.01    8.39
   1   6  12   88.97    7.56
  -1  -6 -13   10.94    1.95
  -1  -6 -13    8.57    1.93
   1   6  13    5.64    2.17
   1   7 -16   17.84    3.58
   1   7 -15    0.96    2.61
   1   7 -15   -0.27    2.23
   1   7 -15    1.57    2.29
   1   7 -14    6.35    3.52
   1   7 -14    4.62    3.09
   1   7 -14    3.56    2.79
   1   7 -14    3.37    2.73
   1   7 -13    2.63    3.14
   1   7 -13    1.95    2.56
   1   7 -13   -0.49    3.37
   1   7 -12   14.40    5.14
   1   7 -12   25.97    5.73
   1   7 -12   24.55    5.34
   1   7 -12   18.65    5.97
   1   7 -11   -1.83    4.23
   1   7 -11    9.11    3.85
   1   7 -11    8.18    4.10
   1   7 -11    1.81    3.08
   1   7 -11   11.61    4.50
   1   7 -11    6.81    3.44
   1   7 -10   77.68    8.15
   1   7 -10   66.72    8.26
   1   7 -10   54.97    8.15
   1   7 -10   42.35    7.94
   1   7 -10   63.35    7.92
   1   7 -10   45.73    7.04
   1   7  -9  155.40   11.28
   1   7  -9  113.75   10.91
   1   7  -9   75.67   10.14
   1   7  -9  130.96   10.90
   1   7  -9   98.73    9.93
   1   7  -8  568.02   23.81
   1   7  -8  469.19   23.30
   1   7  -8  324.40   23.06
   1   7  -8  508.66   24.58
   1   7  -8  408.23   22.42
   1   7  -8  512.27   23.19
   1   7  -7  277.72   18.75
   1   7  -7  279.11   15.75
   1   7  -7  284.76   21.89
   1   7  -7  219.65   17.10
   1   7  -7  252.70   16.09
   1   7  -7  289.11   16.97
   1   7  -7  297.07   16.09
   1   7  -7  273.66   17.22
   1   7  -7  319.69   17.16
   1   7  -7  273.94   20.15
   1   7  -7  258.98   20.37
   1   7  -6   26.14    6.42
   1   7  -6   26.67    4.68
   1   7  -6   33.22    4.72
   1   7  -6   30.03    5.93
   1   7  -6   28.16    8.09
   1   7  -6   26.40    5.87
   1   7  -6   25.26    4.90
   1   7  -6   18.79    4.52
   1   7  -6   18.81    6.30
   1   7  -6   30.95    4.96
   1   7  -6   31.47    4.97
   1   7  -6   21.09    5.02
   1   7  -6   26.58    4.44
   1   7  -6   16.30    6.57
   1   7  -5  154.97   14.68
   1   7  -5  144.35   14.92
   1   7  -5  164.11   11.01
   1   7  -5  189.99   13.64
   1   7  -5  159.07   11.64
   1   7  -5  161.61   13.14
   1   7  -5  162.34   11.49
   1   7  -5  172.48   10.53
   1   7  -5  172.46   10.59
   1   7  -5  180.58   11.10
   1   7  -5  155.94   10.83
   1   7  -5  172.06   13.11
   1   7  -5  131.64   13.55
   1   7  -5  147.88   16.40
   1   7  -5  187.46   13.52
   1   7  -4    6.21    4.52
   1   7  -4    0.43    2.99
   1   7  -4    3.37    3.34
   1   7  -4    1.64    2.35
   1   7  -4    6.86    4.99
   1   7  -4    2.94    2.80
   1   7  -4    2.82    3.47
   1   7  -4   -2.61    4.95
   1   7  -4   -0.34    2.63
   1   7  -4    1.40    1.97
   1   7  -4    1.75    2.21
   1   7  -4    2.57    2.04
   1   7  -4   -0.97    3.20
   1   7  -4    3.35    2.58
   1   7  -4    4.63    4.97
   1   7  -4    0.90    3.33
   1   7  -4    0.72    1.69
   1   7  -3    0.67    4.71
   1   7  -3    2.02    2.45
   1   7  -3    1.46    2.53
   1   7  -3    0.45    3.11
   1   7  -3    0.97    5.34
   1   7  -3    1.31    2.93
   1   7  -3   -1.29    2.20
   1   7  -3    3.82    4.76
   1   7  -3   -0.47    1.77
   1   7  -3    1.11    1.87
   1   7  -3    1.40    2.06
   1   7  -3    1.09    1.90
   1   7  -3    3.02    3.66
   1   7  -3   -0.50    3.53
   1   7  -3    0.88    2.62
   1   7  -3   -0.49    2.98
   1   7  -3    0.29    2.13
   1   7  -3    6.93    4.44
   1   7  -2  453.62   26.99
   1   7  -2  468.27   21.67
   1   7  -2  460.72   26.46
   1   7  -2  517.61   25.51
   1   7  -2  473.49   22.07
   1   7  -2  485.08   23.49
   1   7  -2  524.17   23.95
   1   7  -2  375.87   29.72
   1   7  -2  471.91   20.51
   1   7  -2  479.85   21.03
   1   7  -2  489.98   20.46
   1   7  -2  468.68   20.29
   1   7  -2  470.03   24.82
   1   7  -2  473.30   23.80
   1   7  -2  475.15   24.31
   1   7  -2  394.96   25.31
   1   7  -1  421.50   24.32
   1   7  -1  397.08   24.29
   1   7  -1  408.90   20.28
   1   7  -1  410.51   23.12
   1   7  -1  418.34   20.24
   1   7  -1  465.58   20.24
   1   7  -1  345.82   27.78
   1   7  -1  428.90   19.21
   1   7  -1  405.20   18.25
   1   7  -1  434.20   18.69
   1   7  -1  404.25   18.22
   1   7  -1  400.08   23.05
   1   7  -1  409.22   22.05
   1   7  -1  386.13   24.36
   1   7  -1  377.52   21.75
   1   7   0  486.41   20.76
   1   7   0  447.96   19.31
   1   7   0  407.56   22.89
   1   7   0  387.65   30.04
   1   7   0  456.87   23.91
   1   7   0  452.05   19.70
   1   7   0  469.04   19.82
   1   7   0  383.68   23.29
   1   7   0  422.62   24.62
   1   7   0  427.60   25.20
   1   7   0  445.49   22.09
   1   7   0  469.50   20.92
   1   7   1  808.45   30.17
   1   7   1  851.80   30.79
   1   7   1  749.68   34.16
   1   7   1  662.73   41.73
   1   7   1  794.43   36.57
   1   7   1  734.61   35.41
   1   7   1  767.40   33.42
   1   7   1  872.60   30.97
   1   7   1  650.89   33.94
   1   7   1  816.84   30.12
   1   7   1  875.73   32.36
   1   7   1  764.20   35.40
   1   7   2   11.75    5.16
   1   7   2    8.59    4.71
   1   7   2   11.33    3.66
   1   7   2    9.08    6.88
   1   7   2   12.95    5.05
   1   7   2   14.22    3.58
   1   7   2   15.51    3.89
   1   7   2   13.08    3.12
   1   7   3   10.28    4.74
   1   7   3    7.45    4.31
   1   7   3    5.33    3.09
   1   7   3    1.99    5.63
   1   7   3    5.41    3.93
   1   7   3    3.65    2.79
   1   7   3    3.65    2.22
   1   7   3    6.81    3.03
   1   7   4  297.56   16.51
   1   7   4  257.23   23.13
   1   7   4  244.40   15.32
   1   7   4  299.55   15.67
   1   7   5   14.37    5.56
   1   7   5   13.68    4.19
   1   7   5   16.50    7.17
   1   7   6   10.74    3.63
   1   7   6    2.08    4.12
   1   7   6    1.79    3.15
   1   7   7  122.29   10.89
   1   7   7  146.31   14.88
   1   7   8   31.74    5.62
   1   7   8   45.76    8.49
   1   7   9   43.83    6.25
   1   7   9   40.18    7.72
   1   7  10   45.79    6.03
   1   7  10   34.50    5.19
  -1  -7 -10   40.56    4.30
   1   7  11    5.12    2.84
   1   7  11    2.29    2.16
  -1  -7 -11    1.14    1.25
  -1  -7 -11    1.71    1.31
   1   7  11    1.64    2.02
  -1  -7 -12    3.27    1.39
   1   7  12    2.30    1.80
  -1  -7 -12    2.30    1.20
   1   7  12    1.53    2.07
   1   8 -16    7.00    2.27
   1   8 -15    4.58    2.25
   1   8 -15    5.59    2.66
   1   8 -14    5.03    2.94
   1   8 -14    0.97    2.13
   1   8 -14    2.84    2.52
   1   8 -13   58.45    7.84
   1   8 -13   72.28    8.36
   1   8 -13   74.25    7.72
   1   8 -13   67.05    8.60
   1   8 -12   14.69    4.65
   1   8 -12   23.29    4.65
   1   8 -12   21.23    5.40
   1   8 -12   19.24    4.72
   1   8 -11    1.17    3.47
   1   8 -11    2.97    3.20
   1   8 -11    4.34    2.96
   1   8 -11    0.48    3.46
   1   8 -10    7.59    4.01
   1   8 -10    6.35    3.64
   1   8 -10    9.72    4.36
   1   8 -10    9.98    3.88
   1   8 -10    9.96    3.84
   1   8  -9   43.95    6.51
   1   8  -9   28.70    6.07
   1   8  -9   23.84    5.52
   1   8  -9   21.77    6.01
   1   8  -9   25.84    5.62
   1   8  -8  286.45   16.75
   1   8  -8  233.07   16.14
   1   8  -8  285.35   17.92
   1   8  -8  211.36   17.64
   1   8  -8  277.76   16.71
   1   8  -7   37.52    5.97
   1   8  -7   51.74   10.18
   1   8  -7   22.35    8.09
   1   8  -7   33.49    5.98
   1   8  -7   37.96    8.39
   1   8  -7   38.87    6.66
   1   8  -7   46.37    6.52
   1   8  -7   28.60    7.07
   1   8  -6    1.36    3.84
   1   8  -6    1.51    2.99
   1   8  -6    2.88    2.37
   1   8  -6    5.63    5.94
   1   8  -6    1.63    5.17
   1   8  -6    4.47    2.63
   1   8  -6    3.21    3.18
   1   8  -6    4.43    3.22
   1   8  -6    6.20    5.80
   1   8  -6   -0.78    2.86
   1   8  -6    1.70    3.36
   1   8  -6   -1.20    3.80
   1   8  -5   54.83    8.29
   1   8  -5   64.21    7.60
   1   8  -5   58.01    6.99
   1   8  -5   67.18    7.75
   1   8  -5   60.29   10.50
   1   8  -5   60.36    6.74
   1   8  -5   64.00    7.04
   1   8  -5   61.60    6.83
   1   8  -5   70.80    9.00
   1   8  -5   50.55   10.47
   1   8  -5   60.32    6.96
   1   8  -5   58.85   11.83
   1   8  -5   46.86    9.07
   1   8  -4  394.90   17.94
   1   8  -4  413.85   23.14
   1   8  -4  392.52   20.94
   1   8  -4  381.66   20.07
   1   8  -4  385.02   19.39
   1   8  -4  409.99   19.13
   1   8  -4  394.00   19.22
   1   8  -4  403.19   19.17
   1   8  -4  394.54   22.96
   1   8  -4  369.57   21.59
   1   8  -4  328.27   25.07
   1   8  -4  385.92   19.63
   1   8  -4  365.84   25.48
   1   8  -4  346.53   28.86
   1   8  -4  316.87   23.47
   1   8  -3   44.40    5.09
   1   8  -3   43.37    7.28
   1   8  -3   46.25    6.61
   1   8  -3   50.02    6.27
   1   8  -3   38.78    8.74
   1   8  -3   46.72    5.85
   1   8  -3   46.48    5.71
   1   8  -3   46.40    5.77
   1   8  -3   38.11    5.30
   1   8  -3   31.18    6.74
   1   8  -3   43.90    7.23
   1   8  -3   49.54    9.93
   1   8  -3   46.28    6.25
   1   8  -3   35.59   10.42
   1   8  -3   31.94    8.13
   1   8  -2   83.93    8.02
   1   8  -2   85.02    7.59
   1   8  -2   88.10    7.59
   1   8  -2   78.86    7.42
   1   8  -2   78.52    7.29
   1   8  -2   77.37   13.86
   1   8  -2   86.35   10.07
   1   8  -2   74.19    6.63
   1   8  -2   79.56    8.64
   1   8  -2   70.87    9.50
   1   8  -2   81.12   11.50
   1   8  -2   75.60   11.59
   1   8  -2   74.89    8.14
   1   8  -1   91.75    7.79
   1   8  -1   85.34    7.57
   1   8  -1   79.90    7.50
   1   8  -1   68.69   10.83
   1   8  -1   75.34    8.41
   1   8  -1   75.66   10.93
   1   8  -1   61.81   13.33
   1   8  -1   85.96   10.35
   1   8  -1   85.13    7.58
   1   8  -1   83.10    8.19
   1   8  -1   81.41    6.97
   1   8  -1   70.10    9.54
   1   8   0   62.20    9.05
   1   8   0   92.62    9.38
   1   8   0   71.85   10.87
   1   8   0   74.15   10.91
   1   8   0   73.25   13.53
   1   8   0   76.11    9.75
   1   8   0   87.65    7.53
   1   8   0   96.59    8.04
   1   8   0   80.64    7.20
   1   8   1  178.29   15.72
   1   8   1  204.47   15.09
   1   8   1  174.55   16.26
   1   8   1  198.54   16.84
   1   8   1  184.86   21.16
   1   8   1  212.49   13.94
   1   8   1  219.26   12.41
   1   8   1  212.61   15.72
   1   8   2   29.58    4.63
   1   8   2   22.23    6.44
   1   8   2   21.28    6.52
   1   8   2   14.80    8.44
   1   8   2   30.02    5.20
   1   8   2   21.47    6.83
   1   8   2   27.76    5.94
   1   8   2   29.62    5.33
   1   8   3   44.87    7.78
   1   8   3   30.80    9.94
   1   8   3   54.95    6.77
   1   8   3   35.18    7.92
   1   8   3   64.18    7.56
   1   8   3   47.21    8.29
   1   8   3   37.06    7.30
   1   8   4   50.69    6.62
   1   8   4   30.96    7.06
   1   8   4   33.16    6.96
   1   8   4   48.45   11.36
   1   8   5  180.59   13.05
   1   8   5  174.01   18.86
   1   8   5  133.97   13.95
   1   8   5  152.28   11.71
   1   8   6   86.19    8.84
   1   8   6   52.98    6.98
   1   8   7   87.09   11.49
   1   8   7  159.32   11.76
   1   8   8   11.44    3.78
   1   8   8   20.77    4.48
   1   8   8   12.11    5.18
   1   8   9   13.10    4.48
   1   8   9   12.74    4.45
   1   8   9   23.47    4.22
   1   8  10    2.45    2.62
   1   8  10   -1.03    2.42
   1   8  10    0.25    1.97
   1   8  11   29.66    4.51
   1   9 -15   -1.40    1.73
   1   9 -14    1.81    2.49
   1   9 -14    4.31    2.41
   1   9 -13   67.12    7.09
   1   9 -13   75.07    8.10
   1   9 -13   71.33    7.80
   1   9 -12   22.34    4.88
   1   9 -12   26.50    5.40
   1   9 -12   30.02    6.27
   1   9 -11   11.02    3.89
   1   9 -11   11.45    3.99
   1   9 -11   11.10    4.11
   1   9 -11   11.50    4.78
   1   9 -10    4.30    3.48
   1   9 -10    2.92    3.85
   1   9  -9    5.09    3.36
   1   9  -9    4.22    3.20
   1   9  -9    2.47    3.54
   1   9  -9   -1.25    3.45
   1   9  -8    2.59    3.18
   1   9  -8    2.56    2.95
   1   9  -8    2.98    3.50
   1   9  -8    1.45    2.87
   1   9  -7    9.20    5.20
   1   9  -7    7.46    3.63
   1   9  -7   10.80    3.95
   1   9  -7   11.03    6.62
   1   9  -7    6.74    3.70
   1   9  -7    8.34    4.13
   1   9  -7    4.83    5.00
   1   9  -7   15.35    6.77
   1   9  -6   12.33    5.27
   1   9  -6    7.08    4.26
   1   9  -6   18.61    4.74
   1   9  -6   12.42    6.56
   1   9  -6    5.05    5.34
   1   9  -6   15.21    4.94
   1   9  -6   17.06    7.30
   1   9  -6   13.62    4.06
   1   9  -5  176.64   12.47
   1   9  -5  158.85   19.38
   1   9  -5  151.75   11.78
   1   9  -5  117.10   15.38
   1   9  -5  128.85   16.30
   1   9  -5  141.21   12.73
   1   9  -5  165.28   12.76
   1   9  -5  165.71   12.25
   1   9  -5  163.16   14.95
   1   9  -4  599.81   28.48
   1   9  -4  648.75   28.09
   1   9  -4  654.44   27.49
   1   9  -4  641.18   27.56
   1   9  -4  679.67   27.97
   1   9  -4  510.13   37.89
   1   9  -4  635.89   31.34
   1   9  -4  546.56   35.07
   1   9  -4  594.17   28.01
   1   9  -4  521.41   34.13
   1   9  -4  638.56   32.71
   1   9  -4  615.80   29.55
   1   9  -3   60.75    7.20
   1   9  -3   50.05   10.33
   1   9  -3   68.79    7.88
   1   9  -3   62.04    7.04
   1   9  -3   73.78    7.61
   1   9  -3   62.25    7.16
   1   9  -3   41.28   11.53
   1   9  -3   55.19    8.55
   1   9  -3   37.87    9.93
   1   9  -3   60.43    7.55
   1   9  -3   64.09    8.45
   1   9  -3   53.07    8.76
   1   9  -3   59.40    6.26
   1   9  -2   27.59    7.99
   1   9  -2   29.84    5.57
   1   9  -2   23.07    4.47
   1   9  -2   21.01    4.31
   1   9  -2   26.55    4.90
   1   9  -2   22.17    6.05
   1   9  -2   21.95    6.21
   1   9  -2   21.82    5.24
   1   9  -2   23.99    8.00
   1   9  -2   30.16    4.61
   1   9  -2   13.68    8.50
   1   9  -1   50.45    6.56
   1   9  -1   57.30   10.53
   1   9  -1   43.76    8.24
   1   9  -1   63.61    9.42
   1   9  -1   53.82   10.75
   1   9  -1   49.63    7.36
   1   9  -1   37.65   11.00
   1   9  -1   57.91    6.13
   1   9  -1   54.73    6.72
   1   9   0   12.54    8.56
   1   9   0   21.00    7.43
   1   9   0   20.10    5.28
   1   9   0   13.45    6.03
   1   9   0   13.06    5.75
   1   9   1    2.45    6.38
   1   9   1    2.13    4.68
   1   9   1    0.75    4.55
   1   9   1    2.14    3.72
   1   9   1    0.67    4.47
   1   9   2   88.05   15.11
   1   9   2   73.27    9.59
   1   9   2   92.35   11.63
   1   9   2   89.09   11.46
   1   9   2   61.89   10.00
   1   9   3   38.61   10.88
   1   9   3   44.24    8.20
   1   9   3   38.95    7.49
   1   9   3   38.39    7.90
   1   9   4   81.81   13.83
   1   9   4   71.52    9.54
   1   9   5  156.48   17.79
   1   9   5  131.17   12.53
   1   9   5  123.39   13.33
   1   9   6    5.91    4.10
   1   9   7   -0.47    3.05
   1   9   7    2.59    3.54
   1   9   8   19.38    5.09
   1   9   8   18.31    4.73
   1   9   9    6.70    2.86
   1   9   9    7.05    3.12
   1   9  10   13.30    2.98
   1  10 -14    4.74    2.04
   1  10 -13   18.06    3.88
   1  10 -13   25.55    4.07
   1  10 -12    1.54    2.65
   1  10 -12    7.71    2.86
   1  10 -11   15.70    4.00
   1  10 -11   10.58    3.74
   1  10 -11   13.26    3.57
   1  10 -10    0.50    3.59
   1  10 -10   -0.34    2.65
   1  10 -10   -1.23    3.28
   1  10 -10   -0.36    2.50
   1  10  -9   94.18    8.81
   1  10  -9   64.38    8.14
   1  10  -9   83.14    8.46
   1  10  -8   44.06    6.48
   1  10  -7    0.47    3.12
   1  10  -7   -0.83    2.48
   1  10  -6   -0.41    2.71
   1  10  -6   -1.75    5.43
   1  10  -6    3.90    5.66
   1  10  -6   -0.50    3.22
   1  10  -6    3.34    5.80
   1  10  -6   -1.91    3.36
   1  10  -6    0.42    3.03
   1  10  -5   84.84   14.11
   1  10  -5   69.38    7.95
   1  10  -5   80.06    8.55
   1  10  -5   92.45    9.59
   1  10  -5   88.51    8.82
   1  10  -4  211.72   23.69
   1  10  -4  217.49   20.38
   1  10  -4  244.26   15.82
   1  10  -4  261.51   16.66
   1  10  -4  253.31   15.62
   1  10  -4  245.22   15.58
   1  10  -3    3.62    3.18
   1  10  -3   -1.21    7.04
   1  10  -3    5.48    3.27
   1  10  -3   -0.86    6.48
   1  10  -2   39.80   12.00
   1  10  -2   62.29    8.28
   1  10  -2   58.07   10.98
   1  10  -2   55.51    7.07
   1  10  -1   43.73   12.56
   1  10  -1   62.93    8.38
   1  10  -1   50.81   10.08
   1  10   0  269.96   26.89
   1  10   0  334.17   20.11
   1  10   0  288.79   22.65
   1  10   1   53.05   12.82
   1  10   1   77.45    9.66
   1  10   1   65.80   10.86
   1  10   1   76.22   11.16
   1  10   1   72.95   10.49
   1  10   2   18.56    8.31
   1  10   2   21.54    5.43
   1  10   2   18.17    5.78
   1  10   3   11.33    5.05
   1  10   4   33.10    8.81
   1  10   4   20.37    5.07
   1  10   4   18.29    5.52
   1  10   5   17.71    6.35
   1  10   5   18.20    5.52
   1  10   5   10.54    4.48
   1  10   6   16.18    4.73
   1  10   6   11.78    3.97
   1  10   7    2.64    3.05
   1  10   7    2.05    2.67
   1  10   8   38.17    5.14
   1  10   9   31.53    3.99
   1  11 -12   -0.61    1.76
   1  11 -11    1.58    2.16
   1  11 -11   -2.28    2.23
   1  11 -10   10.04    3.39
   1  11 -10   17.01    3.64
   1  11 -10   12.36    3.46
   1  11  -9   99.91    8.80
   1  11  -9   84.27    8.55
   1  11  -9   91.93    8.38
   1  11  -8   18.26    4.60
   1  11  -8   25.76    4.82
   1  11  -8   22.34    4.68
   1  11  -7   12.31    4.36
   1  11  -7   13.92    4.16
   1  11  -7   14.02    4.06
   1  11  -6    0.43    2.80
   1  11  -6    1.51    2.79
   1  11  -5    8.50    6.11
   1  11  -5    7.27    3.36
   1  11  -5    0.93    5.91
   1  11  -4   -1.01    7.14
   1  11  -4   11.81    3.60
   1  11  -4    6.34    6.02
   1  11  -3    0.83    2.56
   1  11  -3    2.37    4.58
   1  11  -2   -0.86    3.47
   1  11  -2   -0.77    5.66
   1  11  -1   85.70   12.14
   1  11  -1   92.72    9.56
   1  11  -1   94.18   11.43
   1  11   0  210.22   22.24
   1  11   0  215.60   15.33
   1  11   0  228.99   17.65
   1  11   1   21.35    8.96
   1  11   1   19.50    5.14
   1  11   1   17.60    5.68
   1  11   2    0.87    4.69
   1  11   2    3.45    3.14
   1  11   2    2.17    3.70
   1  11   3    8.95    5.90
   1  11   3    9.30    3.80
   1  11   3    6.51    3.76
   1  11   4   10.15    4.96
   1  11   4    4.07    3.08
   1  11   4   10.27    3.92
   1  11   5    0.43    3.05
   1  11   5   -0.32    2.30
   1  11   5    3.79    2.80
   1  11   6   20.03    3.68
   1  11   7    1.14    1.61
   1  12  -4   -0.76    5.18
   1  12  -3    7.24    5.86
   1  12  -2    4.92    5.69
   1  12  -2    3.56    2.56
   1  12  -1   32.88    8.61
   1  12  -1   35.41    5.31
   1  12   0   30.93    8.46
   1  12   0   43.61    5.78
   1  12   1   -2.04    4.30
   1  12   1    1.24    2.29
   1  12   2   -0.58    3.94
   1  12   2    2.87    2.38
   1  12   2    1.49    2.79
   1  12   3   23.41    5.64
   1  12   3   15.97    3.43
   1  12   3   22.77    4.37
   1  12   4   32.97    4.31
  -2  14   2   14.41    5.01
  -2  14   1    1.12    4.14
  -2  14   0   -1.76    4.82
  -2  14  -1   11.70    5.94
  -2  14  -1   19.18    5.35
  -2  14  -2   11.51    5.20
  -2  14  -2   13.31    4.94
  -2  14  -3   15.06    5.45
  -2  13   5    4.03    4.18
  -2  13   4    1.30    4.03
  -2  13   4    1.86    2.90
  -2  13   3    7.72    5.95
  -2  13   3   10.15    4.09
  -2  13   2    4.34    5.91
  -2  13   2    1.57    3.87
  -2  13   2   -0.50    4.08
  -2  13   2   -0.42    2.88
  -2  13   1   27.55    8.82
  -2  13   1   35.53    7.83
  -2  13   1   35.45    7.33
  -2  13   1   29.47    5.94
  -2  13   0   -1.89    5.85
  -2  13   0    3.31    4.96
  -2  13   0    3.14    4.43
  -2  13   0    4.20    3.53
  -2  13  -1   77.99   11.47
  -2  13  -1   88.48   12.38
  -2  13  -1   78.89   13.65
  -2  13  -2   52.76    9.79
  -2  13  -2   41.14    9.54
  -2  13  -2   42.19   10.81
  -2  13  -3    6.10    3.07
  -2  13  -3    9.55    5.39
  -2  13  -3    2.87    5.23
  -2  13  -3    8.71    5.67
  -2  13  -4    7.16    3.12
  -2  13  -4    6.90    5.46
  -2  13  -4    6.56    5.39
  -2  13  -5   -1.29    2.45
  -2  13  -5    1.27    4.76
  -2  13  -5    3.02    4.26
  -2  13  -6    3.73    2.81
  -2  13  -6   -1.66    4.74
  -2  13  -6    2.10    4.04
  -2  13  -7   13.61    3.50
  -2  13  -8   30.35    4.59
  -2  13  -9   -3.08    2.31
  -2  13 -10    8.60    2.55
  -2  12   7   32.87    6.81
  -2  12   7   30.56    4.98
  -2  12   7   39.18    6.33
  -2  12   6    0.66    4.33
  -2  12   6    1.34    2.57
  -2  12   6    2.25    3.32
  -2  12   5    2.49    5.24
  -2  12   5    1.48    2.92
  -2  12   5    0.50    3.66
  -2  12   4   32.19    9.60
  -2  12   4   26.79    5.25
  -2  12   4   31.85    6.64
  -2  12   3   34.71   10.41
  -2  12   3   42.20    8.06
  -2  12   3   30.68    5.75
  -2  12   3   29.51    6.90
  -2  12   3   37.78    7.66
  -2  12   2   21.95    4.79
  -2  12   2   23.34    7.09
  -2  12   2   21.33    6.02
  -2  12   2   27.99    7.02
  -2  12   1   34.03    8.48
  -2  12   1   41.05    7.36
  -2  12   1   49.45    9.42
  -2  12   0    2.43    5.89
  -2  12   0    3.07    5.76
  -2  12   0    5.90    4.45
  -2  12  -1   72.75   15.45
  -2  12  -1  106.66   14.63
  -2  12  -2   30.52    6.18
  -2  12  -2   20.78    8.09
  -2  12  -3    7.79    6.39
  -2  12  -4    3.37    5.74
  -2  12  -4    1.23    2.81
  -2  12  -4   -2.40    6.06
  -2  12  -5   15.89    7.06
  -2  12  -5   24.86    8.06
  -2  12  -5   21.79    4.91
  -2  12  -6   18.74    7.20
  -2  12  -6   23.52    5.16
  -2  12  -6   22.56    7.26
  -2  12  -6   15.82    4.28
  -2  12  -6   16.25    4.38
  -2  12  -7   30.75    7.76
  -2  12  -7   26.29    7.45
  -2  12  -7   30.76    5.57
  -2  12  -7   37.48    5.87
  -2  12  -7   33.15    5.79
  -2  12  -8   18.19    4.64
  -2  12  -8   30.16    5.23
  -2  12  -8   33.78    5.68
  -2  12  -9    3.79    2.47
  -2  12  -9    4.45    2.85
  -2  12  -9    3.55    2.95
  -2  12 -10   21.72    4.18
  -2  12 -10   21.34    3.98
  -2  12 -10   23.65    4.33
  -2  12 -11    0.76    1.68
  -2  12 -11   -1.70    2.25
  -2  12 -11    0.87    1.93
  -2  11  10    6.21    2.32
  -2  11   9    2.47    2.50
  -2  11   9   -0.76    2.60
  -2  11   8   14.38    4.31
  -2  11   8   16.18    4.88
  -2  11   7   17.05    7.29
  -2  11   7   16.66    4.67
  -2  11   7   17.09    5.69
  -2  11   6   11.19    7.29
  -2  11   6   12.91    4.42
  -2  11   6   16.41    5.56
  -2  11   5    3.22    4.68
  -2  11   4  202.25   23.46
  -2  11   4  198.13   15.49
  -2  11   4  223.40   17.52
  -2  11   4  178.58   16.72
  -2  11   3  192.36   23.77
  -2  11   3  228.45   18.37
  -2  11   3  196.43   17.75
  -2  11   3  218.71   15.89
  -2  11   3  194.04   17.30
  -2  11   2   -0.93    2.76
  -2  11   2    0.73    4.31
  -2  11   1   -4.08    7.71
  -2  11   1    0.78    4.84
  -2  11   1   -1.33    2.37
  -2  11   0   13.86    5.04
  -2  11   0   22.34    4.59
  -2  11   0   14.81    9.35
  -2  11   0   21.42    7.75
  -2  11   0   18.50    4.20
  -2  11   0   11.28    6.79
  -2  11  -1   10.87    4.57
  -2  11  -1    7.57    3.19
  -2  11  -1    2.98    3.93
  -2  11  -1   -1.30    7.20
  -2  11  -1   10.23    6.65
  -2  11  -1    8.98    6.33
  -2  11  -2    3.36    3.32
  -2  11  -2    2.04    3.22
  -2  11  -2   -0.40    2.92
  -2  11  -2    9.90    6.83
  -2  11  -2    5.54    4.20
  -2  11  -2    4.35    5.16
  -2  11  -2    4.58    6.02
  -2  11  -3   42.73    6.65
  -2  11  -3   30.78    9.76
  -2  11  -3   43.86    7.96
  -2  11  -3   41.44    9.97
  -2  11  -3   53.63    6.96
  -2  11  -3   40.21    9.73
  -2  11  -3   43.66    6.79
  -2  11  -3   49.64    6.93
  -2  11  -4    8.83    5.12
  -2  11  -4   16.41    7.58
  -2  11  -4   17.16    7.38
  -2  11  -4   11.68    4.50
  -2  11  -4   14.16    4.49
  -2  11  -4   12.53    4.22
  -2  11  -5  205.46   16.79
  -2  11  -5  159.81   17.80
  -2  11  -5  176.20   14.17
  -2  11  -5  200.98   14.50
  -2  11  -5  226.93   14.81
  -2  11  -6   73.23    9.91
  -2  11  -6   42.03    9.97
  -2  11  -6   76.86    8.56
  -2  11  -6   55.30   10.39
  -2  11  -6   50.88    7.50
  -2  11  -6   66.38    8.00
  -2  11  -7    3.77    3.53
  -2  11  -7    2.88    4.37
  -2  11  -7   -0.89    3.24
  -2  11  -8    7.19    3.43
  -2  11  -9    6.02    3.37
  -2  11  -9    5.14    3.29
  -2  11  -9    1.64    2.90
  -2  11 -10    2.52    2.95
  -2  11 -10    1.79    2.64
  -2  11 -10    5.05    3.26
  -2  11 -11    5.42    3.08
  -2  11 -11    4.63    2.87
  -2  11 -11    8.61    3.15
  -2  11 -12   20.86    3.84
  -2  11 -12   19.48    3.52
  -2  11 -12   14.41    3.57
  -2  11 -13    1.63    1.90
  -2  10  11   -0.56    2.34
  -2  10  11    0.65    2.51
  -2  10  10   10.82    3.67
  -2  10  10    5.35    4.19
  -2  10   9   17.63    5.64
  -2  10   8    8.21    5.43
  -2  10   7   11.00    5.09
  -2  10   6    3.32    5.95
  -2  10   6    1.44    4.27
  -2  10   5   28.05   10.25
  -2  10   5   15.05    5.31
  -2  10   4  274.51   28.00
  -2  10   4  292.07   20.04
  -2  10   4  245.06   19.18
  -2  10   4  220.28   17.60
  -2  10   4  240.02   19.81
  -2  10   3  119.38   18.89
  -2  10   3  142.19   14.52
  -2  10   3  143.97   14.72
  -2  10   3  112.52   11.56
  -2  10   3  134.61   14.36
  -2  10   2    1.36    6.88
  -2  10   2    3.30    3.16
  -2  10   2    5.29    5.50
  -2  10   2    5.03    5.07
  -2  10   2    2.52    3.38
  -2  10   1   -1.18    4.02
  -2  10   1    0.65    2.19
  -2  10   1    0.52    3.32
  -2  10   1   -2.69    7.97
  -2  10   1   -0.76    4.49
  -2  10   1    0.80    5.03
  -2  10   1    0.43    2.69
  -2  10   0   78.69   16.13
  -2  10   0  119.32   11.60
  -2  10   0  112.15   14.36
  -2  10   0  119.40   10.20
  -2  10   0  137.96    9.98
  -2  10   0  127.93   15.08
  -2  10   0  120.42   11.79
  -2  10  -1   88.14    9.75
  -2  10  -1   80.58   12.73
  -2  10  -1   85.13    8.20
  -2  10  -1   72.08   14.72
  -2  10  -1   96.98   10.66
  -2  10  -1   83.48   12.36
  -2  10  -1   84.98    8.09
  -2  10  -1  102.25    8.93
  -2  10  -2   11.92    3.76
  -2  10  -2   20.07    4.85
  -2  10  -2    8.27    3.48
  -2  10  -2   18.18    5.94
  -2  10  -2   13.25    7.63
  -2  10  -2   13.78    4.15
  -2  10  -2    7.44    6.55
  -2  10  -2   14.72    7.20
  -2  10  -3   78.14    8.31
  -2  10  -3   67.31   14.04
  -2  10  -3   59.09    9.15
  -2  10  -3   67.42   11.99
  -2  10  -3   62.40    7.87
  -2  10  -3   64.25    7.34
  -2  10  -3   63.32   11.12
  -2  10  -3   64.85    7.38
  -2  10  -4   48.10    6.58
  -2  10  -4   41.72    7.96
  -2  10  -4   54.04   11.48
  -2  10  -4   51.86    7.36
  -2  10  -4   42.27    9.94
  -2  10  -4   54.19    7.00
  -2  10  -4   39.22    9.72
  -2  10  -5  282.96   17.07
  -2  10  -5  296.25   20.12
  -2  10  -5  302.70   18.20
  -2  10  -5  305.59   17.76
  -2  10  -5  247.60   21.39
  -2  10  -5  286.69   23.06
  -2  10  -6   16.87    5.02
  -2  10  -6   16.03    5.60
  -2  10  -6   18.56    6.94
  -2  10  -6   15.05    4.54
  -2  10  -6   20.88    5.35
  -2  10  -6   17.92    7.31
  -2  10  -7  124.60   12.53
  -2  10  -7   92.74   10.19
  -2  10  -7  121.80   11.16
  -2  10  -7  110.27   10.47
  -2  10  -8    3.74    4.55
  -2  10  -8    6.86    3.89
  -2  10  -8    4.87    3.60
  -2  10  -8   10.22    4.52
  -2  10  -9   87.57    9.61
  -2  10  -9  131.86   11.62
  -2  10 -10   12.61    4.17
  -2  10 -11    9.50    3.71
  -2  10 -11   16.86    4.44
  -2  10 -11   14.56    4.35
  -2  10 -12   25.75    4.72
  -2  10 -12   21.74    4.44
  -2  10 -12   25.33    4.78
  -2  10 -13    3.37    2.57
  -2  10 -13    3.07    2.28
  -2  10 -13    2.91    2.41
  -2  10 -14    8.66    2.58
  -2   9  13    6.65    2.35
  -2   9  12    9.56    4.12
   2  -9 -12   13.79    2.22
   2  -9 -11    0.17    1.27
  -2   9  11    0.49    3.17
  -2   9  11    1.63    2.58
   2  -9 -10    0.20    1.41
  -2   9  10    0.78    2.62
  -2   9  10    6.72    4.02
  -2   9   9   95.95    9.76
  -2   9   9   79.41   12.02
  -2   9   8   82.93    9.34
  -2   9   8   77.28   12.25
  -2   9   7   22.69    5.32
  -2   9   7   18.98    6.82
  -2   9   7   16.81    8.54
  -2   9   6   74.49   14.26
  -2   9   6   65.31    8.08
  -2   9   6   84.66    7.86
  -2   9   5   -1.21    6.29
  -2   9   5    6.07    4.61
  -2   9   4   26.12    7.07
  -2   9   4   25.60    6.67
  -2   9   4   14.85    7.86
  -2   9   4   27.32    5.25
  -2   9   4   17.99    5.49
  -2   9   3    6.37    4.77
  -2   9   3   -0.65    4.08
  -2   9   3    1.24    7.04
  -2   9   3    3.76    3.30
  -2   9   3    3.43    2.86
  -2   9   3   -0.62    4.21
  -2   9   2    1.16    3.61
  -2   9   2    4.14    2.39
  -2   9   2    2.47    6.64
  -2   9   2    9.48    4.19
  -2   9   2    3.23    4.49
  -2   9   2    0.67    4.09
  -2   9   2    4.75    2.99
  -2   9   1   82.38   15.12
  -2   9   1  109.03   10.08
  -2   9   1  112.28    9.62
  -2   9   1  119.06   13.24
  -2   9   1  103.62   12.54
  -2   9   1  111.26    8.32
  -2   9   1  110.96   11.26
  -2   9   0  886.44   36.84
  -2   9   0  816.02   33.34
  -2   9   0  803.19   40.54
  -2   9   0  916.57   36.85
  -2   9   0  876.57   32.68
  -2   9   0  862.95   40.89
  -2   9   0  949.99   33.76
  -2   9  -1  399.76   20.51
  -2   9  -1  339.20   17.30
  -2   9  -1  283.70   22.34
  -2   9  -1  368.09   20.78
  -2   9  -1  310.51   27.75
  -2   9  -1  343.63   23.68
  -2   9  -1  341.10   17.19
  -2   9  -1  392.23   19.06
  -2   9  -1  375.25   17.97
  -2   9  -2   -0.34    2.58
  -2   9  -2    1.65    2.71
  -2   9  -2    2.31    2.64
  -2   9  -2    0.99    3.45
  -2   9  -2   -2.14    6.51
  -2   9  -2    7.30    5.70
  -2   9  -2    3.06    2.91
  -2   9  -2    9.01    5.71
  -2   9  -3   24.74    4.45
  -2   9  -3   32.48    5.19
  -2   9  -3   27.88    5.05
  -2   9  -3   28.07    6.05
  -2   9  -3   31.06    9.53
  -2   9  -3   39.13    8.45
  -2   9  -3   28.96    5.36
  -2   9  -3   29.81    8.42
  -2   9  -4   79.06    7.84
  -2   9  -4   78.71    8.14
  -2   9  -4   74.52    7.66
  -2   9  -4   55.52   10.11
  -2   9  -4   82.09    8.41
  -2   9  -4   80.77   11.59
  -2   9  -4   74.85   12.36
  -2   9  -4   87.29   10.12
  -2   9  -5   61.03    7.28
  -2   9  -5   47.77    7.65
  -2   9  -5   53.75    8.19
  -2   9  -5   52.25    9.76
  -2   9  -5   52.71    6.98
  -2   9  -5   44.81    9.15
  -2   9  -5   65.60    7.54
  -2   9  -6    0.56    3.45
  -2   9  -6    6.67    3.30
  -2   9  -6    7.13    4.34
  -2   9  -6    7.49    5.45
  -2   9  -6    0.46    3.22
  -2   9  -6    8.55    5.56
  -2   9  -6    1.72    3.03
  -2   9  -7   59.81    7.89
  -2   9  -7   43.15    7.67
  -2   9  -7   61.49    7.86
  -2   9  -7   52.95    7.56
  -2   9  -7   54.60    8.53
  -2   9  -8    8.83    4.03
  -2   9  -8    6.15    3.94
  -2   9  -8   16.34    4.88
  -2   9  -8   10.95    4.18
  -2   9  -8   10.89    5.05
  -2   9  -9  233.05   15.67
  -2   9  -9  191.51   14.96
  -2   9  -9  193.36   14.74
  -2   9 -10   38.10    6.64
  -2   9 -10   32.32    6.21
  -2   9 -10   51.79    7.52
  -2   9 -10   37.42    6.40
  -2   9 -11    4.84    3.39
  -2   9 -12   11.95    3.92
  -2   9 -12   15.23    4.46
  -2   9 -12   10.50    3.85
  -2   9 -12   11.56    3.89
  -2   9 -13   -0.31    2.30
  -2   9 -13    1.63    2.61
  -2   9 -13    1.72    2.37
  -2   9 -13    2.27    2.49
  -2   9 -14    0.75    1.93
  -2   9 -14    0.91    2.07
  -2   9 -15    7.09    2.24
  -2   8  13   11.19    4.54
   2  -8 -13   37.05    3.58
  -2   8  12   -1.53    3.92
   2  -8 -12    4.17    1.95
  -2   8  12    4.78    3.18
  -2   8  11   30.44    7.95
   2  -8 -11   40.44    4.52
  -2   8  11   46.80    6.83
  -2   8  10   24.89    5.57
   2  -8 -10   24.04    3.75
  -2   8  10   15.05    6.56
  -2   8   9  151.40   12.74
   2  -8  -9  155.66    9.95
  -2   8   8  196.21   20.32
  -2   8   8  164.03   13.63
  -2   8   8  151.09   17.46
   2  -8  -8  208.42   11.33
  -2   8   7    9.30    6.92
  -2   8   7    4.36    2.52
   2  -8  -7    7.38    2.32
  -2   8   7    1.65    4.30
  -2   8   6  231.31   12.87
  -2   8   6  174.07   13.50
   2  -8  -6  210.93   10.76
  -2   8   6  147.76   16.17
  -2   8   6  231.98   24.26
  -2   8   5   65.06    7.58
  -2   8   5   78.02    6.92
  -2   8   5   46.34   12.59
  -2   8   5   47.75    9.26
  -2   8   4  238.54   13.85
  -2   8   4  183.07   22.29
  -2   8   4  197.03   17.04
  -2   8   4  261.55   13.16
  -2   8   4  211.06   13.65
  -2   8   4  225.21   16.29
  -2   8   4  235.59   16.25
  -2   8   3    1.74    2.75
  -2   8   3    4.12    4.08
  -2   8   3    4.71    8.57
  -2   8   3   -1.05    2.17
  -2   8   3    1.60    4.21
  -2   8   3    1.09    3.85
  -2   8   3    0.66    2.52
  -2   8   2   73.23    9.34
  -2   8   2   51.92    6.62
  -2   8   2   66.15    6.39
  -2   8   2   64.59    8.56
  -2   8   2   48.92   12.51
  -2   8   1  409.56   17.96
  -2   8   1  407.96   21.77
  -2   8   1  393.44   30.37
  -2   8   1  409.08   20.01
  -2   8   1  387.77   23.15
  -2   8   0 1142.10   41.82
  -2   8   0 1222.75   41.29
  -2   8   0 1232.10   44.95
  -2   8   0 1184.04   50.09
  -2   8   0 1183.54   44.28
  -2   8   0 1075.01   47.41
  -2   8  -1  527.33   22.21
  -2   8  -1  550.08   22.44
  -2   8  -1  563.78   24.76
  -2   8  -1  578.58   30.89
  -2   8  -1  566.13   25.71
  -2   8  -1  537.96   28.91
  -2   8  -2   52.66    5.26
  -2   8  -2   58.93    5.85
  -2   8  -2   52.70    8.83
  -2   8  -2   66.48    7.74
  -2   8  -2   54.18    9.41
  -2   8  -2   57.33    6.42
  -2   8  -3    6.31    3.31
  -2   8  -3   10.61    5.92
  -2   8  -3   12.23    3.39
  -2   8  -3    6.68    2.83
  -2   8  -3    6.19    2.75
  -2   8  -3    5.75    3.41
  -2   8  -3    4.40    3.44
  -2   8  -4  930.38   35.92
  -2   8  -4  850.68   40.67
  -2   8  -4  968.79   35.62
  -2   8  -4  942.12   34.88
  -2   8  -4  895.27   37.78
  -2   8  -4  928.95   35.11
  -2   8  -4  896.75   37.72
  -2   8  -5  248.02   14.44
  -2   8  -5  283.14   15.28
  -2   8  -5  238.18   14.31
  -2   8  -5  203.29   15.09
  -2   8  -5  251.85   16.41
  -2   8  -5  262.55   19.00
  -2   8  -5  238.91   14.68
  -2   8  -5  229.54   18.29
  -2   8  -6    3.09    3.17
  -2   8  -6    2.33    2.87
  -2   8  -6    3.93    2.81
  -2   8  -6    4.85    3.53
  -2   8  -6    2.86    3.11
  -2   8  -6    4.98    4.66
  -2   8  -6    7.83    3.97
  -2   8  -6    2.24    2.67
  -2   8  -6    7.12    5.05
  -2   8  -7    5.11    3.45
  -2   8  -7    1.21    2.93
  -2   8  -7    2.94    3.50
  -2   8  -7   -0.44    3.05
  -2   8  -7   -0.42    3.03
  -2   8  -8   84.55    9.01
  -2   8  -8   68.03    8.20
  -2   8  -8   65.82    8.03
  -2   8  -9   77.45    9.45
  -2   8  -9   90.35    9.48
  -2   8 -10    2.93    3.10
  -2   8 -10    1.41    3.21
  -2   8 -10    8.75    3.95
  -2   8 -11    3.31    3.33
  -2   8 -11    7.09    3.85
  -2   8 -11    2.30    3.25
  -2   8 -12   20.60    5.27
  -2   8 -13   51.69    6.95
  -2   8 -13   51.84    7.12
  -2   8 -13   50.57    6.99
  -2   8 -13   59.40    7.03
  -2   8 -14   11.48    3.55
  -2   8 -14   15.89    3.75
  -2   8 -14   12.17    3.77
  -2   8 -15    2.54    1.98
  -2   8 -15    4.69    2.23
  -2   7  14   14.51    4.42
   2  -7 -14   26.86    3.25
  -2   7  13  163.99   11.69
   2  -7 -13  161.60    9.17
  -2   7  12   32.44    5.95
   2  -7 -12   21.33    3.75
  -2   7  12   18.44    6.81
  -2   7  11  278.14   17.09
   2  -7 -11  224.91   12.52
  -2   7  10   55.46    7.98
   2  -7 -10   63.82    6.07
  -2   7  10   45.34   10.11
  -2   7   9   40.95    6.84
  -2   7   9   28.23    8.61
   2  -7  -9   47.20    5.21
   2  -7  -8  127.33    8.33
  -2   7   8  108.19   16.22
  -2   7   7    1.08    6.39
  -2   7   7    0.60    2.20
  -2   7   7    0.79    5.74
  -2   7   7    0.44    2.99
   2  -7  -7    0.91    1.60
  -2   7   6   37.60   10.48
  -2   7   6   28.47    4.33
  -2   7   6   27.89    5.28
   2  -7  -6   34.78    3.82
  -2   7   5  826.70   28.92
  -2   7   5  703.23   30.28
   2  -7  -5  819.27   26.90
  -2   7   5  724.95   43.13
  -2   7   4  531.81   22.93
  -2   7   4  439.60   32.68
  -2   7   4  439.33   26.60
   2  -7  -4  565.88   19.42
  -2   7   3  280.23   17.48
  -2   7   3  243.84   11.62
  -2   7   3  288.30   14.04
  -2   7   3  233.32   22.52
  -2   7   3  246.03   17.34
  -2   7   2  349.82   27.42
  -2   7   2  416.88   21.96
  -2   7   2  404.22   16.46
  -2   7   2  454.48   17.17
  -2   7   2  382.63   18.41
  -2   7   2  416.42   22.94
  -2   7   2  421.32   17.93
  -2   7   1   10.78    2.48
  -2   7   1   11.98    5.08
  -2   7   1   11.65    7.87
  -2   7   1   11.97    3.83
  -2   7   1    9.91    2.79
  -2   7   1   12.11    3.38
  -2   7   1   13.74    2.88
  -2   7   1   15.96    2.95
  -2   7   0  249.32   11.96
  -2   7   0  229.96   11.54
  -2   7   0  257.89   22.28
  -2   7   0  282.31   11.72
  -2   7   0  245.78   12.48
  -2   7   0  246.79   13.81
  -2   7   0  240.28   17.24
  -2   7   0  258.91   12.70
  -2   7  -1  607.25   22.78
  -2   7  -1  570.09   21.82
  -2   7  -1  558.94   28.56
  -2   7  -1  524.25   24.02
  -2   7  -1  562.52   22.60
  -2   7  -1  544.54   21.61
  -2   7  -1  574.23   21.99
  -2   7  -2   75.51    6.28
  -2   7  -2   66.42    5.74
  -2   7  -2   65.62    9.42
  -2   7  -2   60.97   10.48
  -2   7  -2   64.91    7.01
  -2   7  -2   64.07    5.68
  -2   7  -2   60.87    5.78
  -2   7  -2   61.67    5.06
  -2   7  -3   56.13    5.81
  -2   7  -3   59.52    5.65
  -2   7  -3   58.11    8.90
  -2   7  -3   42.94    8.99
  -2   7  -3   53.67    4.60
  -2   7  -3   43.65    5.91
  -2   7  -3   54.38    5.70
  -2   7  -3   55.23    5.65
  -2   7  -4 2463.60   80.30
  -2   7  -4 2534.43   79.83
  -2   7  -4 2542.32   89.12
  -2   7  -4 2506.70   87.82
  -2   7  -4 2686.66   80.56
  -2   7  -5  741.94   28.27
  -2   7  -5  732.96   28.55
  -2   7  -5  695.26   30.18
  -2   7  -5  639.11   29.08
  -2   7  -6  104.03    8.95
  -2   7  -6  105.46    8.79
  -2   7  -6  123.83   10.44
  -2   7  -6  114.22    9.17
  -2   7  -6  125.21   11.88
  -2   7  -6   93.74    9.26
  -2   7  -7   62.60    6.96
  -2   7  -7   53.39    6.93
  -2   7  -7   49.20    6.50
  -2   7  -7   38.44    6.30
  -2   7  -8    6.70    3.40
  -2   7  -8    0.86    2.62
  -2   7  -8    1.61    3.02
  -2   7  -9    4.48    3.40
  -2   7  -9    2.78    2.99
  -2   7  -9    3.06    2.98
  -2   7 -10   10.65    4.11
  -2   7 -10    3.85    3.35
  -2   7 -10    4.13    3.90
  -2   7 -11   17.90    4.91
  -2   7 -11   11.58    4.42
  -2   7 -11   10.66    4.33
  -2   7 -12   54.68    7.52
  -2   7 -12   43.01    7.11
  -2   7 -12   37.19    6.78
  -2   7 -13  159.61   12.37
  -2   7 -13  202.33   13.91
  -2   7 -14   20.90    4.66
  -2   7 -14   28.09    4.95
  -2   7 -15    3.68    2.43
  -2   7 -16    3.08    1.55
  -2   7 -16    1.43    1.57
  -2   6  15    5.72    3.19
   2  -6 -15   20.35    2.73
  -2   6  14   33.66    5.49
   2  -6 -14   39.46    4.28
  -2   6  14   23.09    5.90
  -2   6  13   84.80    8.78
   2  -6 -13   77.22    6.58
  -2   6  12   13.39    6.49
   2  -6 -12   27.31    4.29
   2  -6 -11  233.12   13.14
   2  -6 -10   -0.26    2.12
   2  -6  -9   20.25    3.46
  -2   6   8   75.36   13.51
   2  -6  -8   89.72    6.42
  -2   6   8   59.05    6.36
  -2   6   7  257.97   23.17
   2  -6  -7  291.91   12.75
  -2   6   7  270.33   13.92
  -2   6   6  452.95   31.03
   2  -6  -6  477.76   17.90
  -2   6   5  912.24   47.66
  -2   6   5  895.63   36.64
  -2   6   5 1035.72   34.63
   2  -6  -5 1035.08   32.70
  -2   6   4  250.10   11.27
  -2   6   4  196.89   19.31
   2  -6  -4  262.99   10.25
  -2   6   4  224.95   14.29
  -2   6   4  225.48   11.59
  -2   6   4  222.82   12.34
  -2   6   3  485.15   20.30
  -2   6   3  573.56   19.55
   2  -6  -3  536.79   17.96
  -2   6   3  484.25   23.79
  -2   6   3  463.53   30.14
  -2   6   3  499.64   18.64
  -2   6   3  531.08   20.89
  -2   6   2  476.10   18.26
  -2   6   2  467.65   19.54
  -2   6   2  514.90   17.95
   2  -6  -2  489.52   16.30
  -2   6   2  471.83   17.48
  -2   6   2  480.13   22.68
  -2   6   2  491.53   23.26
  -2   6   2  472.93   18.78
  -2   6   1  972.49   34.81
  -2   6   1 1045.10   31.99
  -2   6   1  985.93   31.94
  -2   6   1  983.67   32.92
  -2   6   1  946.20   32.98
  -2   6   1  919.00   44.65
  -2   6   1 1018.79   39.10
  -2   6   1 1050.22   37.32
   2  -6  -1  977.99   30.55
  -2   6   1  939.83   32.30
  -2   6   1 1002.20   33.70
  -2   6   0  332.02   15.52
  -2   6   0  325.01   12.11
  -2   6   0  323.96   13.60
   2  -6   0  334.00   11.48
  -2   6   0  372.05   13.40
  -2   6   0  322.85   13.52
  -2   6   0  331.27   18.56
  -2   6   0  354.17   16.07
  -2   6   0  345.35   22.97
  -2   6   0  354.83   14.50
  -2   6   0  353.75   13.89
  -2   6   0  347.97   13.39
  -2   6  -1  462.43   18.08
  -2   6  -1  513.14   18.60
  -2   6  -1  507.09   19.00
  -2   6  -1  474.13   18.78
  -2   6  -1  493.87   18.48
  -2   6  -1  472.55   18.47
  -2   6  -1  467.37   23.62
  -2   6  -1  495.63   19.86
  -2   6  -1  505.81   16.94
  -2   6  -1  483.33   20.52
  -2   6  -1  473.16   20.49
  -2   6  -2  338.14   13.56
   2  -6   2  288.86   10.90
   2  -6   2  297.30   10.95
  -2   6  -2  302.03   14.82
  -2   6  -2  277.19   12.15
   2  -6   2  305.24   10.51
  -2   6  -2  301.86   13.52
  -2   6  -2  309.77   13.16
  -2   6  -2  300.56   13.16
  -2   6  -2  295.23   14.97
  -2   6  -2  303.11   13.57
  -2   6  -2  325.92   18.36
  -2   6  -2  381.28   22.42
  -2   6  -2  344.00   13.46
  -2   6  -3  246.52   11.70
  -2   6  -3  246.17   15.86
  -2   6  -3  243.91   10.55
  -2   6  -3  266.48   12.36
  -2   6  -3  256.85   12.24
  -2   6  -3  261.51   12.03
  -2   6  -3  265.24   17.86
   2  -6   3  246.47    9.61
   2  -6   3  244.17    9.58
  -2   6  -3  241.06   12.97
  -2   6  -3  260.60   11.45
   2  -6   3  239.30    9.19
  -2   6  -4 1133.50   37.01
  -2   6  -4 1225.88   39.85
  -2   6  -4 1183.86   45.05
  -2   6  -4 1285.11   46.48
  -2   6  -4 1124.07   39.62
  -2   6  -4 1159.89   38.24
  -2   6  -4 1105.35   40.54
   2  -6   4 1080.82   35.75
  -2   6  -4 1171.43   39.24
  -2   6  -5  260.80   14.44
  -2   6  -5  252.13   13.45
  -2   6  -5  238.54   13.31
  -2   6  -5  266.22   13.32
  -2   6  -6  205.06   12.84
  -2   6  -6  194.95   12.02
  -2   6  -6  214.49   14.24
  -2   6  -6  194.25   11.67
  -2   6  -7   -0.38    2.85
   2  -6   7    0.35    1.45
  -2   6  -7    2.41    2.75
  -2   6  -7    0.65    2.58
  -2   6  -8  226.73   15.20
  -2   6  -8  280.42   16.54
   2  -6   9   85.02    5.92
  -2   6  -9   61.13    7.43
  -2   6 -10    3.94    3.28
  -2   6 -10   -0.44    2.84
  -2   6 -11    2.23    3.34
  -2   6 -11    2.28    3.05
   2  -6  11    2.26    1.59
  -2   6 -12   20.68    5.44
   2  -6  12   38.53    4.49
  -2   6 -12   23.88    5.45
  -2   6 -13  167.47   13.65
  -2   6 -13  158.05   12.77
  -2   6 -14    0.73    2.70
   2  -6  14    3.15    1.69
  -2   6 -14   -0.73    2.78
  -2   6 -15   22.20    4.15
   2  -6  15   22.70    2.76
  -2   6 -15   22.35    4.36
   2  -6  16   13.27    1.81
  -2   6 -16    8.33    2.56
   2  -5 -16  155.21    7.73
  -2   5  15   34.13    5.18
   2  -5 -15   44.95    4.32
   2  -5 -14    4.26    2.10
  -2   5  14    2.86    3.90
   2  -5 -13   14.64    3.42
  -2   5  13   16.20    3.04
  -2   5  13   18.82    2.80
   2  -5 -12   10.69    2.99
  -2   5  12   13.80    2.67
   2  -5 -11    4.09    2.10
  -2   5  11    1.62    1.83
  -2   5  11    1.45    1.46
  -2   5  10   69.86    5.89
  -2   5  10   73.50    6.31
   2  -5 -10   79.85    6.61
  -2   5  10   82.40    5.94
  -2   5   9  127.64    7.75
   2  -5  -9  149.55    8.82
  -2   5   9  125.72    8.13
  -2   5   9  135.20    7.78
  -2   5   8  146.10    7.86
  -2   5   8  141.90    7.78
  -2   5   8  134.73   15.97
  -2   5   8  135.66    8.07
   2  -5  -8  154.87    8.58
  -2   5   7  997.96   32.84
   2  -5  -7 1003.08   33.73
  -2   5   7 1016.83   33.07
  -2   5   7  985.57   33.36
   2  -5  -6  301.18   12.33
  -2   5   5   26.93    4.41
   2  -5  -5   27.68    2.82
  -2   5   5   33.70    2.62
  -2   5   4  201.57    7.63
  -2   5   4  202.74    9.05
  -2   5   4  170.91    9.04
  -2   5   4  189.95   11.69
   2  -5  -4  200.29    8.11
   2  -5  -3   32.22    2.51
  -2   5   3   38.73    2.97
  -2   5   3   28.95    2.42
  -2   5   3   25.44    3.45
  -2   5   3   30.51    2.95
  -2   5   3   30.91    5.27
  -2   5   3   24.63    2.53
  -2   5   3   31.55    2.11
  -2   5   2   40.73    2.33
  -2   5   2   39.72    2.31
  -2   5   2   45.79    3.24
  -2   5   2   37.24    3.17
   2  -5  -2   45.88    2.80
  -2   5   2   40.22    2.68
  -2   5   2   41.39    2.80
  -2   5   2   43.13    3.54
  -2   5   2   48.45    2.76
  -2   5   2   41.01    2.60
  -2   5   2   39.78    4.14
  -2   5   2   40.66    3.18
  -2   5   1 1783.24   53.15
  -2   5   1 1729.93   51.55
  -2   5   1 1804.33   51.62
  -2   5   1 1622.66   51.90
  -2   5   1 1444.21   63.05
  -2   5   1 1856.32   57.70
  -2   5   1 1886.50   51.81
   2  -5  -1 1685.43   51.89
  -2   5   1 1807.84   52.74
  -2   5   1 1670.87   53.45
  -2   5   1 1721.64   52.81
  -2   5   1 1633.60   53.13
  -2   5   1 1639.16   55.17
  -2   5   1 1724.84   54.19
  -2   5   0 1305.87   44.25
  -2   5   0 1453.99   44.52
  -2   5   0 1387.26   43.12
  -2   5   0 1492.76   45.37
  -2   5   0 1538.57   47.43
  -2   5   0 1476.19   42.78
  -2   5   0 1496.85   44.25
  -2   5   0 1514.21   42.51
  -2   5   0 1367.18   44.54
   2  -5   0 1340.21   42.71
  -2   5   0 1424.13   45.16
  -2   5   0 1443.47   44.33
  -2   5   0 1334.56   44.47
  -2   5  -1  390.99   15.85
  -2   5  -1  397.27   13.02
  -2   5  -1  359.85   13.73
   2  -5   1  367.60   12.21
  -2   5  -1  366.01   14.44
  -2   5  -1  353.83   13.94
  -2   5  -1  424.78   14.46
   2  -5   1  358.01   12.22
  -2   5  -1  380.02   11.71
  -2   5  -1  399.29   15.21
  -2   5  -1  351.88   14.02
   2  -5   2 1023.31   31.91
  -2   5  -2 1086.56   34.52
  -2   5  -2 1032.66   34.19
  -2   5  -2 1003.50   32.94
  -2   5  -2 1094.32   35.77
  -2   5  -2 1090.21   31.54
   2  -5   2  996.23   32.11
   2  -5   2 1005.77   32.13
  -2   5  -2 1085.71   33.67
   2  -5   3    2.81    1.23
  -2   5  -3    3.60    2.37
   2  -5   3    1.67    1.10
  -2   5  -3    2.08    2.11
  -2   5  -3    4.15    2.28
  -2   5  -3    2.56    0.79
  -2   5  -3    3.80    1.83
  -2   5  -3    1.82    3.63
  -2   5  -3    1.57    1.52
  -2   5  -3    2.33    1.20
  -2   5  -4  108.40    8.96
  -2   5  -4   89.89    6.26
   2  -5   4   92.98    5.00
  -2   5  -4   89.41    6.69
  -2   5  -4   92.05    8.80
   2  -5   4   89.89    4.91
  -2   5  -5   60.14    6.17
  -2   5  -5   64.47    6.08
   2  -5   5   74.03    4.53
  -2   5  -5   65.89    7.69
   2  -5   5   70.81    4.47
  -2   5  -5   63.87    5.60
   2  -5   6    2.35    1.42
  -2   5  -6    2.08    2.46
  -2   5  -6    2.65    3.05
   2  -5   6    4.27    1.57
  -2   5  -6    4.71    2.72
  -2   5  -7  289.17   14.81
  -2   5  -7  237.33   13.75
  -2   5  -8  827.61   32.57
   2  -5   8 1098.12   30.37
  -2   5  -9  133.32   10.80
  -2   5  -9  114.31   10.23
  -2   5 -10   84.50    8.71
  -2   5 -10   75.94    8.67
   2  -5  11    6.59    2.20
  -2   5 -12   20.12    5.25
   2  -5  12   27.13    3.90
  -2   5 -12   14.58    4.52
  -2   5 -13   12.97    4.38
  -2   5 -13    6.49    3.56
   2  -5  14    1.61    1.72
  -2   5 -14    2.67    2.77
   2  -5  15    6.14    2.00
  -2   5 -15    9.64    3.37
  -2   5 -16   32.40    4.24
   2  -5  16   36.42    3.23
   2  -4 -16  127.63    6.83
  -2   4  16   53.97    7.50
  -2   4  15    8.03    2.15
   2  -4 -15    9.29    2.48
  -2   4  14   37.39    3.89
  -2   4  14   31.07    4.08
   2  -4 -14   34.69    4.50
  -2   4  13   15.40    2.79
   2  -4 -13   11.92    3.11
  -2   4  12  235.71   13.01
  -2   4  12  259.68   12.31
   2  -4 -12  253.95   13.45
  -2   4  12  248.65   12.92
  -2   4  11  110.88    7.23
  -2   4  11  100.94    7.59
  -2   4  10   57.07    5.46
   2  -4 -10   56.71    5.45
  -2   4  10   62.22    5.07
  -2   4   9  115.70    7.62
   2  -4  -9  138.93    8.29
  -2   4   9  137.46    7.65
  -2   4   8   22.45    3.11
   2  -4  -8   24.22    3.23
  -2   4   8   20.82    2.83
   2  -4  -7  663.73   23.38
  -2   4   6   21.25    2.50
   2  -4  -6   21.62    2.55
  -2   4   5  545.96   18.07
  -2   4   5  549.34   18.19
   2  -4  -5  530.16   18.14
  -2   4   4  912.13   27.39
  -2   4   4  832.43   30.94
  -2   4   4  939.72   26.99
  -2   4   4  772.20   27.84
  -2   4   4  775.58   26.86
  -2   4   4  911.65   27.28
   2  -4  -3 1174.02   34.80
  -2   4   3 1209.80   34.53
  -2   4   3 1049.42   36.14
  -2   4   3 1246.41   34.98
  -2   4   3 1058.87   34.68
  -2   4   3 1149.31   39.59
  -2   4   3 1032.91   34.76
  -2   4   3 1174.30   35.48
  -2   4   2   11.78    1.51
  -2   4   2    9.38    1.80
  -2   4   2   10.14    1.60
  -2   4   2   12.09    1.23
  -2   4   2   11.93    1.67
  -2   4   2   10.97    1.29
   2  -4  -2   12.20    1.46
  -2   4   1  561.78   19.10
  -2   4   1  585.37   18.47
  -2   4   1  582.42   18.49
   2  -4  -1  553.27   17.86
  -2   4   1  590.93   18.23
  -2   4   1  541.84   19.17
  -2   4   1  526.60   18.65
  -2   4   1  533.13   18.56
  -2   4   1  589.73   17.69
  -2   4   1  586.07   17.69
  -2   4   1  587.52   17.73
  -2   4   0  942.11   27.61
  -2   4   0  998.21   31.06
   2  -4   0  894.77   27.86
  -2   4   0  894.77   29.27
  -2   4   0  925.28   29.06
  -2   4   0  941.56   27.92
  -2   4   0  920.35   29.25
  -2   4   0  849.55   28.72
  -2   4   0  954.28   29.13
  -2   4  -1  309.29   11.30
  -2   4  -1  344.79   12.33
  -2   4  -1  326.12   12.86
  -2   4  -1  342.15   11.64
   2  -4   1  315.59   10.55
  -2   4  -1  320.23   12.00
  -2   4  -1  311.78   11.72
   2  -4   1  315.67   10.68
  -2   4  -1  329.61   10.57
  -2   4  -1  323.68   12.33
  -2   4  -1  364.97   18.31
  -2   4  -2  191.90    8.30
  -2   4  -2  177.13    7.91
  -2   4  -2  192.09    6.66
  -2   4  -2  199.56   12.66
  -2   4  -2  188.30    7.92
   2  -4   2  182.55    7.02
   2  -4   2  185.50    7.06
  -2   4  -2  174.70    7.10
  -2   4  -2  178.80    7.38
  -2   4  -2  188.91    8.81
  -2   4  -3  660.62   23.64
  -2   4  -3  684.88   21.09
   2  -4   3  684.86   21.71
   2  -4   3  674.39   21.69
  -2   4  -3  662.77   26.55
  -2   4  -3  625.79   22.82
  -2   4  -4  203.69   11.95
  -2   4  -4  206.49    7.89
  -2   4  -4  180.31    9.81
  -2   4  -4  221.50    8.15
   2  -4   4  199.18    8.37
  -2   4  -4  199.52   10.94
   2  -4   4  198.83    8.35
  -2   4  -5  506.33   15.79
  -2   4  -5  432.67   19.48
   2  -4   5  478.90   16.19
  -2   4  -5  363.12   17.47
   2  -4   5  471.77   16.15
  -2   4  -5  387.08   17.49
  -2   4  -5  414.35   15.27
   2  -4   6  361.70   13.25
   2  -4   6  372.79   13.31
  -2   4  -6  301.99   12.35
  -2   4  -6  260.91   14.45
  -2   4  -7  670.51   23.37
  -2   4  -7  749.49   23.25
   2  -4   8  908.56   30.45
  -2   4  -8  842.95   29.03
  -2   4  -9  179.37   12.56
   2  -4   9  216.50   10.73
  -2   4 -10   25.98    5.06
   2  -4  10   34.98    4.16
  -2   4 -11   29.47    5.95
  -2   4 -11   18.22    4.81
   2  -4  11   29.52    4.02
  -2   4 -12  226.39   15.67
  -2   4 -12  273.45   17.69
  -2   4 -13   22.08    5.25
   2  -4  14   30.31    4.27
  -2   4 -14   23.26    5.17
   2  -4  15    4.44    1.88
  -2   4 -15    2.89    2.70
   2  -4  16   15.41    2.34
  -2   3  16    4.42    1.86
   2  -3 -16    4.46    1.81
  -2   3  15    2.78    1.84
   2  -3 -15    0.67    1.60
  -2   3  14   40.53    5.03
  -2   3  14   44.45    4.43
   2  -3 -14   42.44    4.99
  -2   3  14   48.44    5.15
  -2   3  13   53.51    5.70
   2  -3 -13   52.72    5.72
  -2   3  13   48.79    4.89
  -2   3  12  650.74   25.87
  -2   3  11  189.12   10.85
   2  -3 -11  205.45   11.18
  -2   3  11  195.58   10.29
  -2   3  10   15.73    3.10
   2  -3 -10   19.98    3.28
  -2   3  10   12.77    2.50
  -2   3   9   84.62    6.15
   2  -3  -9   95.25    6.45
  -2   3   9   89.81    5.92
   2  -3  -8   43.33    4.01
  -2   3   8   42.07    3.90
   2  -3  -7   10.34    2.07
  -2   3   7    8.08    1.99
  -2   3   6  985.29   31.97
   2  -3  -6 1007.56   32.14
  -2   3   6 1011.74   32.09
  -2   3   5 1012.59   31.00
   2  -3  -5  997.41   31.07
  -2   3   5 1029.38   31.04
  -2   3   4 2545.85   72.73
   2  -3  -4 2530.21   72.80
  -2   3   4 2615.82   72.76
  -2   3   3 5102.38  143.84
  -2   3   3 5177.49  143.89
   2  -3  -3 5016.27  143.83
  -2   3   3 5155.57  143.70
  -2   3   2  184.17    6.66
  -2   3   2  188.44    6.45
  -2   3   2  191.66    6.57
  -2   3   2  176.23    6.30
   2  -3  -2  195.41    6.73
  -2   3   1    2.95    1.31
  -2   3   1    3.92    1.10
  -2   3   1    3.85    0.95
  -2   3   1    5.92    1.17
   2  -3  -1    3.91    0.89
  -2   3   1    4.83    0.78
  -2   3   1    5.65    0.87
  -2   3   1    3.79    0.83
  -2   3   0 1680.93   52.89
   2  -3   0 1738.56   52.58
  -2   3   0 1805.29   52.63
  -2   3   0 1872.05   52.65
  -2   3   0 1820.30   52.62
  -2   3   0 1719.17   52.99
  -2   3   0 1948.84   54.58
   2  -3   0 1746.92   52.56
  -2   3  -1  352.70   12.25
  -2   3  -1  339.91   12.08
  -2   3  -1  337.44   12.01
  -2   3  -1  369.35   12.74
   2  -3   1  357.34   11.53
  -2   3  -1  356.02   11.53
   2  -3   2   93.28    4.19
   2  -3   2   89.94    4.18
  -2   3  -2   91.67    3.95
  -2   3  -2   85.39    4.85
  -2   3  -2   82.88    4.61
  -2   3  -2   93.30    4.20
   2  -3   3 1535.38   45.76
   2  -3   3 1523.51   45.75
  -2   3  -3 1487.10   46.74
  -2   3  -3 1462.91   45.43
   2  -3   4  124.91    5.95
  -2   3  -4  120.84    5.73
   2  -3   4  130.25    5.99
  -2   3  -4  107.15    6.72
  -2   3  -5 1103.62   35.19
  -2   3  -5 1065.85   37.22
   2  -3   5 1162.14   35.37
   2  -3   5 1186.68   35.45
   2  -3   6  988.24   32.82
  -2   3  -6 1034.97   32.63
   2  -3   6  986.51   32.86
  -2   3  -7    1.96    1.59
  -2   3  -8  300.17   12.72
   2  -3   8  313.79   13.39
  -2   3  -9  357.06   15.21
   2  -3   9  384.04   16.08
  -2   3  -9  392.58   16.25
  -2   3 -10   60.28    5.11
   2  -3  10   60.87    5.42
  -2   3 -10   61.49    5.41
  -2   3 -11   96.44    6.98
   2  -3  11   95.60    7.16
  -2   3 -11   92.40    6.51
   2  -3  12  504.28   21.30
  -2   3 -13   68.08    8.34
   2  -3  13   89.58    7.38
  -2   3 -14   75.13    8.40
   2  -3  14   85.99    7.09
  -2   3 -15    7.56    3.31
   2  -3  15   11.44    2.59
   2  -3  16    9.74    2.03
  -2   2  17   91.05    5.72
   2  -2 -16   27.39    3.51
  -2   2  16   34.46    4.02
   2  -2 -15    0.45    1.64
  -2   2  15    2.33    2.13
  -2   2  15    1.31    1.46
  -2   2  15    0.98    1.86
  -2   2  14    0.21    1.66
  -2   2  13   44.82    4.64
   2  -2 -13   45.96    5.18
  -2   2  13   42.55    5.10
  -2   2  12  498.42   21.11
  -2   2  11   20.51    3.07
   2  -2 -11   24.76    3.64
  -2   2  11   21.21    3.62
  -2   2  10  240.01   11.35
   2  -2 -10  255.74   12.01
  -2   2  10  235.73   11.82
  -2   2   9  259.58   12.04
  -2   2   9  256.21   11.50
   2  -2  -9  281.13   12.13
   2  -2  -8 2080.70   64.45
   2  -2  -7  381.27   14.16
  -2   2   7  372.42   14.28
   2  -2  -6  464.88   15.57
  -2   2   6  454.62   15.60
  -2   2   5  350.75   11.99
  -2   2   5  321.38   11.70
  -2   2   4  638.95   19.58
   2  -2  -4  615.82   19.54
  -2   2   4  590.80   19.37
  -2   2   3 4320.62  123.69
   2  -2  -3 4106.66  123.62
  -2   2   3 4262.31  123.65
   2  -2  -2  186.73    6.49
  -2   2   2  194.71    6.44
  -2   2   2  184.95    6.40
  -2   2   1  348.78   10.95
   2  -2  -1  338.04   10.71
   2  -2  -1  359.84   11.05
  -2   2   1  354.36   10.98
  -2   2   1  355.53   11.07
  -2   2   0 1213.16   37.37
   2  -2   0 1235.86   37.64
  -2   2   0 1343.17   37.70
  -2   2   0 1337.58   37.70
  -2   2   0 1187.39   37.28
   2  -2   0 1337.29   37.69
  -2   2   0 1320.83   37.73
  -2   2  -1 3465.55   97.77
   2  -2   1 3376.21   97.80
  -2   2  -1 3425.20   97.76
   2  -2   1 3440.94   97.71
   2  -2   2 2901.81   86.48
   2  -2   2 2884.33   86.47
  -2   2  -2 2943.21   86.49
  -2   2  -2 2853.08   86.32
  -2   2  -2 3149.24   87.56
   2  -2   3  460.96   15.55
   2  -2   3  455.94   15.54
   2  -2   4   65.80    4.01
   2  -2   4   59.68    3.86
   2  -2   5  738.65   23.33
   2  -2   5  748.35   23.77
   2  -2   5  763.26   23.86
   2  -2   6  258.81   11.24
   2  -2   6  263.61   10.78
  -2   2  -6  274.68   11.21
   2  -2   7  933.00   31.46
  -2   2  -7  970.45   31.83
  -2   2  -8  131.58    7.51
   2  -2   8  132.44    7.69
  -2   2  -9  776.27   28.18
   2  -2   9  819.72   28.82
  -2   2 -10  382.15   16.56
   2  -2  10  408.71   17.29
  -2   2 -11  130.18    8.43
   2  -2  11  149.06    9.31
  -2   2 -12  172.25   10.04
  -2   2 -12  180.18   10.60
   2  -2  12  187.03   11.07
  -2   2 -13   66.38    5.81
  -2   2 -13   65.93    5.89
   2  -2  13   79.20    7.33
  -2   2 -14   40.41    4.35
   2  -2  14   43.66    5.00
  -2   2 -14   40.86    4.23
  -2   2 -15    1.29    2.66
   2  -2  15    5.60    2.11
   2  -2  16   93.39    5.91
   2  -1 -17  164.87   11.48
  -2   1  17  246.43   10.46
   2  -1 -16   70.05    8.17
  -2   1  16   85.47    6.55
  -2   1  15   49.58    4.63
   2  -1 -15   41.12    4.65
  -2   1  15   47.91    5.28
  -2   1  14   25.19    3.59
  -2   1  14   25.53    4.12
  -2   1  13    2.63    1.96
   2  -1 -13    1.50    1.95
  -2   1  13    2.99    2.09
  -2   1  12    4.07    2.09
   2  -1 -12   10.51    2.69
  -2   1  12    4.91    2.52
  -2   1  11    7.12    2.13
  -2   1  11    6.16    2.23
   2  -1 -11    4.79    2.05
  -2   1  10   68.29    5.20
   2  -1 -10   72.79    5.47
  -2   1  10   70.71    5.66
  -2   1   9  906.74   31.21
   2  -1  -9  971.55   31.73
  -2   1   9  942.33   32.17
   2  -1  -8 3358.71  101.01
   2  -1  -7  284.17   11.06
  -2   1   7  284.75   11.45
  -2   1   6   21.84    2.16
   2  -1  -6   15.62    1.63
  -2   1   6   21.63    2.42
   2  -1  -5  335.79   10.90
  -2   1   5  321.11   10.75
  -2   1   5  357.09   11.26
   2  -1  -4    5.13    1.10
  -2   1   4    6.05    1.09
  -2   1   4    6.58    1.27
  -2   1   3  528.78   15.92
   2  -1  -3  547.37   15.96
  -2   1   3  547.81   15.93
  -2   1   2  929.12   26.73
   2  -1  -2  931.59   26.72
   2  -1  -2  857.81   26.28
  -2   1   2  887.09   26.67
   2  -1  -1  407.35   12.47
  -2   1   1  392.83   12.47
  -2   1   1  403.76   12.43
  -2   1   1  413.04   12.46
   2  -1   0 1974.69   55.85
  -2   1   0 1955.12   55.88
  -2   1   0 1851.41   55.69
  -2   1   0 1872.80   55.73
   2  -1   0 1848.19   55.70
  -2   1  -1 4010.00  116.77
   2  -1   1 3934.79  116.64
   2  -1   1 4011.34  116.67
   2  -1   2    1.85    1.32
   2  -1   2    3.17    1.33
   2  -1   3    8.11    1.78
   2  -1   3   10.28    1.91
   2  -1   4  473.46   16.34
   2  -1   4  468.64   16.71
  -2   1  -4  508.40   17.06
   2  -1   4  471.90   16.71
   2  -1   5  153.95    7.20
   2  -1   5  161.57    7.65
   2  -1   5  154.65    7.54
  -2   1  -5  176.51    8.03
   2  -1   6  254.44   11.22
   2  -1   6  269.37   11.26
   2  -1   6  260.67   10.78
  -2   1  -6  270.71   11.37
   2  -1   7 1426.82   46.15
  -2   1  -7 1490.89   46.89
   2  -1   8  243.38   11.33
   2  -1   8  230.05   10.69
  -2   1  -8  234.37   11.20
  -2   1  -9 1038.19   35.82
   2  -1   9 1037.65   35.87
  -2   1 -10  643.20   25.01
   2  -1  10  672.87   25.33
   2  -1  11    1.57    2.25
  -2   1 -11    0.73    1.96
   2  -1  12    3.96    2.48
  -2   1 -12    3.93    2.07
  -2   1 -13   75.54    6.32
  -2   1 -13   64.50    5.95
   2  -1  14   13.95    3.04
  -2   1 -14   15.95    2.81
  -2   1 -14   17.73    3.19
  -2   1 -15   35.67    5.34
  -2   1 -15   39.10    3.84
   2  -1  15   36.36    4.07
  -2   1 -15   32.21    3.43
   2  -1  16  112.10    6.43
  -2   0  17  111.30    6.74
   2   0 -17   84.81    8.00
   2   0 -16   53.37    6.97
  -2   0  16   62.54    5.62
  -2   0  16   71.20    5.85
   2   0 -15   27.10    5.83
  -2   0  15   33.91    4.40
  -2   0  15   33.40    3.83
  -2   0  14    2.66    2.05
  -2   0  14    1.73    1.69
  -2   0  13  231.39   12.29
  -2   0  13  206.61   11.08
  -2   0  12   43.10    4.81
   2   0 -12   42.34    4.41
  -2   0  12   36.32    4.15
  -2   0  11    6.89    2.41
   2   0 -11    9.18    2.36
  -2   0  11   11.93    2.46
  -2   0  10    4.48    2.08
   2   0 -10    5.21    1.82
  -2   0  10    4.22    1.80
   2   0  -9  347.37   13.60
  -2   0   9  343.11   14.24
  -2   0   9  318.65   13.35
  -2   0   8 2332.83   69.22
   2   0  -8 2165.91   67.99
   2   0  -7   28.27    2.51
  -2   0   7   30.74    3.09
  -2   0   6  169.92    7.02
   2   0  -6  180.17    7.01
  -2   0   5 1426.35   43.69
   2   0  -5 1461.74   43.70
  -2   0   5 1630.30   44.44
   2   0  -5 1352.54   43.85
   2   0  -5 1617.58   44.98
   2   0  -5 1334.74   43.87
  -2   0   4 7084.37  207.87
   2   0  -4 6517.81  208.01
   2   0  -4 6927.97  208.18
   2   0  -4 7217.88  207.83
   2   0  -3 3256.58   94.94
   2   0  -3 3151.64   95.46
  -2   0   3 3168.79   95.01
   2   0  -3 3371.03   95.70
  -2   0   3 3336.44   95.08
  -2   0   2  118.21    4.15
  -2   0   2  108.22    3.99
   2   0  -2  114.82    4.52
   2   0  -2  119.51    4.04
   2   0  -2  124.58    4.49
   2   0  -1  140.41    4.82
  -2   0   1  127.01    4.53
   2   0  -1  147.59    5.97
   2   0  -1  140.77    4.69
  -2   0   1  131.50    4.56
  -2   0   0  680.99   20.93
   2   0   0  690.48   21.91
   2   0   0  716.61   21.15
   2   0   0  709.14   21.14
  -2   0   0  689.92   21.23
   2   0   0  680.54   21.03
   2   0   1 4270.64  121.07
   2   0   1 4024.35  120.15
   2   0   1 4049.86  120.30
   2   0   1 4192.05  121.05
   2   0   1 4052.29  120.15
   2   0   2 1374.02   40.84
   2   0   2 1271.41   40.92
   2   0   2 1367.58   40.87
   2   0   3  106.32    5.16
   2   0   3  100.82    5.09
   2   0   4  612.59   21.49
   2   0   4  689.58   21.97
   2   0   5 1233.42   39.21
  -2   0  -5 1292.98   40.21
   2   0   5 1225.68   39.52
   2   0   6  178.46    8.33
  -2   0  -6  185.90    9.00
   2   0   6  181.54    8.66
  -2   0  -7   54.08    4.65
   2   0   7   52.23    4.17
   2   0   8   27.06    3.27
   2   0   8   26.06    3.53
  -2   0  -8   31.88    3.80
   2   0   9  187.78   10.31
  -2   0  -9  193.09   10.43
   2   0  10   75.49    6.43
  -2   0 -10   75.54    6.30
   2   0  11  184.98   11.17
  -2   0 -12    4.08    2.24
   2   0  12    6.33    3.13
  -2   0 -13  215.00   11.54
  -2   0 -13  194.10   11.09
  -2   0 -14   97.06    6.94
   2   0  14   92.26    6.87
  -2   0 -14   95.19    6.79
  -2   0 -15   22.21    3.09
   2   0  15   21.70    3.06
  -2   0 -15   22.64    3.01
   2   0  16   44.73    3.62
   2   1 -17    9.19    3.05
  -2  -1  17    7.97    2.02
   2   1 -16   50.64    6.98
  -2  -1  16   76.64    6.00
   2   1 -16   57.89    7.78
  -2  -1  16   61.36    5.54
  -2  -1  15   12.17    2.84
  -2  -1  15   11.99    2.47
   2   1 -15    5.86    3.73
  -2  -1  14   82.33    6.95
  -2  -1  14   95.62    6.72
   2   1 -14   84.17    9.35
  -2  -1  13  632.30   24.27
  -2  -1  13  574.50   22.98
  -2  -1  12   65.85    6.01
  -2  -1  12   65.89    5.51
   2   1 -12   79.38    5.91
  -2  -1  11  184.58   10.17
  -2  -1  11  186.57    9.79
   2   1 -11  199.46    9.65
  -2  -1  10   46.00    4.47
  -2  -1  10   39.93    4.01
   2   1 -10   48.84    4.04
  -2  -1   9   70.79    5.38
  -2  -1   9   75.22    5.15
   2   1  -9   73.90    4.71
   2   1  -8  152.95    7.12
  -2  -1   8  174.92    8.48
   2   1  -7  407.04   16.98
  -2  -1   7  570.73   17.76
   2   1  -6   87.14    4.07
   2   1  -6   84.30    4.82
   2   1  -6   78.30    4.84
   2   1  -6   76.77    4.50
  -2  -1   6   80.39    4.10
   2   1  -6   81.08    4.74
   2   1  -5 1078.75   35.71
  -2  -1   5 1137.56   34.93
   2   1  -5 1112.01   34.73
   2   1  -5 1089.48   35.78
   2   1  -5 1212.80   36.87
   2   1  -5 1131.93   36.07
   2   1  -4 3701.82  112.39
   2   1  -4 3586.51  113.73
  -2  -1   4 3767.17  112.71
   2   1  -4 3801.34  113.63
  -2  -1   4 3971.50  112.88
   2   1  -4 3871.23  113.95
   2   1  -3  402.07   16.46
   2   1  -3  394.81   16.59
   2   1  -3  417.85   14.33
  -2  -1   3  375.28   12.02
   2   1  -3  396.91   11.90
   2   1  -3  388.94   13.30
  -2  -1   3  358.22   12.04
   2   1  -3  441.69   18.86
   2   1  -3  407.49   13.41
   2   1  -3  397.25   13.13
   2   1  -3  390.57   13.23
   2   1  -3  384.41   13.35
   2   1  -2  315.98   10.77
  -2  -1   2  299.70   10.04
   2   1  -2  367.22   13.00
   2   1  -2  377.34   12.76
   2   1  -2  317.22   11.38
   2   1  -2  402.54   14.02
   2   1  -2  336.36   12.09
   2   1  -2  342.66   14.41
   2   1  -2  333.86   14.54
   2   1  -2  345.78   10.13
   2   1  -2  335.56   11.21
   2   1  -2  300.70   10.78
   2   1  -2  339.71   11.19
   2   1  -2  304.12   11.10
   2   1  -2  322.73   15.73
   2   1  -1 1210.90   34.83
  -2  -1   1 1011.15   30.64
   2   1  -1 1162.15   33.56
  -2  -1   1 1043.64   30.66
   2   1  -1 1133.83   32.66
   2   1  -1 1078.05   35.43
   2   1  -1 1082.87   32.75
   2   1  -1 1062.83   35.17
   2   1  -1  970.41   30.66
   2   1  -1 1091.79   32.04
   2   1  -1 1016.70   31.65
   2   1  -1 1077.97   31.53
   2   1  -1  951.87   36.60
   2   1  -1  989.69   31.44
   2   1  -1 1117.93   34.67
   2   1   0  480.68   16.55
   2   1   0  456.87   15.80
   2   1   0  394.56   13.51
   2   1   0  418.02   14.11
   2   1   0  459.86   14.75
   2   1   0  489.42   14.73
   2   1   0  440.90   14.20
   2   1   0  448.75   14.66
   2   1   0  453.02   14.39
   2   1   0  399.01   16.38
   2   1   0  395.81   13.50
   2   1   0  428.25   14.60
   2   1   0  445.30   17.36
   2   1   0  465.08   17.43
   2   1   0  396.53   18.57
   2   1   1    0.58    1.04
   2   1   1    1.74    1.14
   2   1   1    1.01    1.51
   2   1   1    3.45    2.39
   2   1   1    0.52    3.52
   2   1   1    3.46    1.52
   2   1   1    2.24    3.04
   2   1   1    1.73    2.66
   2   1   1    0.73    2.15
   2   1   1    1.45    2.97
   2   1   2  199.07   11.36
   2   1   2  187.22    9.84
   2   1   2  166.44    9.13
   2   1   2  202.81    7.74
   2   1   2  222.96    9.46
  -2  -1  -3  102.09    5.54
   2   1   3   94.30    4.65
   2   1   3   77.49    5.62
   2   1   3   83.63    7.03
   2   1   4  630.58   23.36
   2   1   4  625.55   23.33
   2   1   4  744.78   22.89
  -2  -1  -4  779.27   24.06
   2   1   4  644.22   25.68
   2   1   5  977.19   32.41
  -2  -1  -5 1022.60   33.35
   2   1   5 1019.36   32.35
   2   1   6   26.58    3.11
  -2  -1  -6   22.61    3.12
   2   1   6   28.04    2.90
   2   1   7   58.33    4.71
  -2  -1  -7   62.06    5.14
   2   1   7   52.71    4.26
   2   1   8  351.91   14.85
  -2  -1  -8  332.01   15.04
   2   1   9  106.60    7.31
  -2  -1  -9   94.52    7.18
  -2  -1 -10    3.89    2.30
   2   1  10    7.79    2.64
   2   1  11  243.58   12.88
  -2  -1 -11  185.08   11.29
  -2  -1 -12    7.28    2.65
   2   1  12   15.80    3.35
  -2  -1 -13  186.78   10.81
   2   1  13  199.01   10.91
  -2  -1 -14   61.58    5.35
  -2  -1 -14   65.04    5.52
   2   1  14   65.01    5.40
  -2  -1 -15   -0.43    1.44
   2   1  15    0.44    1.36
  -2  -1 -16    4.20    1.12
  -2  -2  17   10.88    2.17
   2   2 -17    3.72    2.70
   2   2 -16   54.64    7.15
  -2  -2  16   68.97    5.64
   2   2 -16   71.24    8.32
  -2  -2  16   75.16    5.85
   2   2 -15   86.46   10.18
  -2  -2  15   71.01    6.11
   2   2 -15   62.98    8.05
  -2  -2  14   76.79    6.04
  -2  -2  14   84.37    6.64
   2   2 -14   76.02    9.00
  -2  -2  13  281.69   13.04
   2   2 -13  253.49   16.77
  -2  -2  13  263.24   13.38
   2   2 -12   23.52    5.26
  -2  -2  12   27.42    3.53
   2   2 -12   27.95    5.53
  -2  -2  12   28.73    3.85
  -2  -2  11  258.97   11.81
   2   2 -11  228.89   14.93
  -2  -2  11  242.39   11.92
  -2  -2  10   36.17    3.68
   2   2 -10   31.48    5.35
  -2  -2  10   31.31    3.72
  -2  -2   9  989.48   31.30
   2   2  -9 1023.78   35.41
   2   2  -8   41.89    4.95
   2   2  -8   35.85    2.74
  -2  -2   8   36.98    3.52
  -2  -2   8   34.64    3.15
   2   2  -7  564.79   21.91
   2   2  -7  642.66   23.46
   2   2  -7  589.24   21.28
  -2  -2   7  685.88   21.17
   2   2  -7  554.21   21.74
   2   2  -6    5.30    1.64
   2   2  -6    4.80    1.58
   2   2  -6    5.47    2.33
   2   2  -6    4.38    1.88
  -2  -2   6    5.48    1.36
  -2  -2   5  239.09    7.88
   2   2  -5  206.79    8.91
   2   2  -5  229.60   10.07
   2   2  -5  203.94   11.91
   2   2  -5  208.04   12.14
   2   2  -5  200.22    6.78
   2   2  -5  194.50    8.74
   2   2  -5  206.62    8.78
  -2  -2   5  195.31    7.37
   2   2  -5  241.60   10.40
   2   2  -5  227.86    9.15
  -2  -2   4 1291.55   38.40
   2   2  -4 1271.41   40.18
   2   2  -4 1554.53   42.90
   2   2  -4 1213.22   44.09
   2   2  -4 1231.33   40.25
   2   2  -4 1462.68   48.15
   2   2  -4 1332.07   40.73
   2   2  -4 1261.35   40.23
   2   2  -4 1332.10   44.63
   2   2  -4 1341.05   41.60
   2   2  -4 1308.53   44.82
  -2  -2   4 1253.61   38.37
   2   2  -3   14.48    3.28
   2   2  -3   10.74    2.82
  -2  -2   3   11.58    0.96
   2   2  -3   13.93    4.12
   2   2  -3    9.22    4.27
   2   2  -3   14.64    2.47
   2   2  -3   14.02    2.11
   2   2  -3   13.61    3.28
  -2  -2   3   11.96    0.80
   2   2  -3   10.51    4.25
   2   2  -3   11.98    1.83
   2   2  -3   11.64    1.91
   2   2  -3   11.03    2.02
   2   2  -3   10.97    1.96
   2   2  -3   17.10    5.38
  -2  -2   3    9.94    0.85
   2   2  -2  252.57   12.14
  -2  -2   2  216.93    7.16
   2   2  -2  251.89   10.90
   2   2  -2  270.84   11.77
  -2  -2   2  224.02    7.17
   2   2  -2  241.98   12.32
   2   2  -2  247.40   10.07
   2   2  -2  238.73   12.57
   2   2  -2  239.12    9.37
   2   2  -2  253.00   10.40
   2   2  -2  236.15    9.17
   2   2  -2  216.43    8.91
   2   2  -2  220.43    8.91
   2   2  -2  233.98    8.75
   2   2  -2  226.46   14.41
   2   2  -2  220.51    8.90
   2   2  -2  226.37    8.60
   2   2  -1 1099.05   37.70
   2   2  -1 1123.68   37.59
   2   2  -1 1113.24   34.98
   2   2  -1 1037.42   34.10
   2   2  -1 1139.01   36.75
   2   2  -1 1102.42   35.73
   2   2  -1 1194.10   35.06
   2   2  -1 1080.73   33.36
   2   2  -1  974.15   40.07
   2   2  -1 1036.58   33.53
   2   2  -1 1059.95   33.75
   2   2  -1 1032.30   33.29
   2   2  -1 1051.73   34.12
   2   2  -1 1127.83   36.97
   2   2   0 2640.94   80.38
   2   2   0 2629.71   80.66
   2   2   0 2611.65   77.34
   2   2   0 2396.84   79.32
   2   2   0 2580.25   76.88
   2   2   0 2552.15   78.94
   2   2   0 2552.93   76.38
   2   2   0 2300.97   83.09
   2   2   0 2525.16   76.51
   2   2   0 2509.18   76.74
   2   2   0 2767.67   80.06
   2   2   0 2565.95   77.16
   2   2   1  132.65    8.20
   2   2   1  131.28    8.10
   2   2   1  136.92    6.76
   2   2   1  106.48    7.68
   2   2   1  135.45    6.61
  -2  -2  -1  121.59    5.83
   2   2   1  128.36    4.68
   2   2   1  127.87    8.36
   2   2   1  133.14    8.58
   2   2   1  119.78   10.06
   2   2   2   63.17    5.58
  -2  -2  -2   52.36    3.84
   2   2   2   48.83    7.02
   2   2   2   58.59    2.97
   2   2   2   41.55    4.80
   2   2   2   69.83    6.01
   2   2   2   59.01    5.58
   2   2   2   45.86    5.45
   2   2   2   44.71    5.00
   2   2   3   52.64    6.68
   2   2   3   50.48    3.11
   2   2   3   44.41    4.67
   2   2   3   50.84    5.06
   2   2   3   39.23    5.46
   2   2   3   48.51    4.90
   2   2   4   32.42    5.66
  -2  -2  -4   41.26    3.67
   2   2   4   37.84    2.98
   2   2   4   33.96    3.99
   2   2   4   38.90    4.32
   2   2   5  434.92   16.09
  -2  -2  -5  458.37   17.23
  -2  -2  -6  147.84    8.30
   2   2   7  194.09    9.70
  -2  -2  -7  194.00   10.23
   2   2   8  966.26   33.26
  -2  -2  -8  911.43   33.40
   2   2   9 1094.61   36.05
  -2  -2  -9  856.20   34.00
   2   2  10   48.82    5.30
   2   2  11   50.54    5.21
  -2  -2 -11   42.61    5.07
  -2  -2 -12   21.53    3.70
   2   2  13   23.65    3.41
  -2  -2 -13   21.17    3.43
  -2  -2 -13   20.98    3.56
   2   2  14    2.61    1.45
  -2  -2 -14    0.75    1.48
  -2  -2 -14    2.13    1.59
  -2  -2 -15   24.68    2.77
   2   3 -18   14.63    3.36
   2   3 -17    3.02    2.57
  -2  -3  17    5.45    1.69
   2   3 -16   57.15    7.16
   2   3 -16   37.00    6.02
  -2  -3  16   53.68    4.79
   2   3 -15   63.91    8.70
  -2  -3  15   69.59    5.76
   2   3 -15   58.92    7.74
   2   3 -14    0.44    3.22
   2   3 -13    9.10    3.84
  -2  -3  13   11.97    2.67
   2   3 -13   12.02    5.75
   2   3 -12   44.83    6.66
  -2  -3  12   39.86    4.35
   2   3 -12   39.03    7.80
  -2  -3  11    0.58    1.25
   2   3 -11    4.48    3.14
   2   3 -11   -0.45    3.53
  -2  -3  11   -0.39    1.53
  -2  -3  10  218.87   10.24
  -2  -3  10  189.84    9.84
   2   3 -10  211.07   13.34
  -2  -3   9 1300.20   41.47
   2   3  -9 1264.83   47.76
   2   3  -9 1253.64   45.26
   2   3  -8   35.68    4.20
   2   3  -8   33.53    4.70
   2   3  -8   33.32    4.08
  -2  -3   8   35.84    3.19
   2   3  -8   35.09    5.84
  -2  -3   7  750.31   24.04
   2   3  -7  735.13   25.50
   2   3  -7  718.12   26.74
   2   3  -7  794.72   26.32
   2   3  -7  787.25   27.25
   2   3  -7  660.95   29.75
   2   3  -7  709.05   25.90
   2   3  -7  715.04   25.91
   2   3  -7  727.25   25.55
   2   3  -6   18.29    4.81
   2   3  -6    9.70    2.20
   2   3  -6   10.84    4.24
   2   3  -6   11.56    2.22
   2   3  -6   14.03    2.80
   2   3  -6   12.78    2.59
   2   3  -6    4.23    3.77
   2   3  -6   10.03    2.65
   2   3  -6   12.29    3.03
   2   3  -6   13.56    4.34
   2   3  -6   15.88    4.71
   2   3  -5  288.66   12.78
   2   3  -5  261.33   10.98
   2   3  -5  198.74   12.60
   2   3  -5  237.72   10.64
   2   3  -5  261.66   11.48
   2   3  -5  281.21   11.35
   2   3  -5  218.08   13.76
   2   3  -5  261.09   13.62
   2   3  -5  248.73   10.66
   2   3  -5  292.65   17.53
   2   3  -5  260.92   14.74
   2   3  -5  256.93   14.94
   2   3  -5  254.64   11.86
   2   3  -4   12.42    3.35
   2   3  -4    9.37    4.47
   2   3  -4   12.67    2.60
   2   3  -4   11.64    3.02
   2   3  -4   11.83    3.67
   2   3  -4   11.19    4.36
   2   3  -4   17.39    2.35
   2   3  -4   15.97    3.89
   2   3  -4   14.87    2.54
   2   3  -4   13.27    2.41
  -2  -3   4   10.82    1.01
   2   3  -4    7.60    4.23
   2   3  -4    8.49    5.28
   2   3  -4   13.02    3.20
   2   3  -4    8.59    1.95
   2   3  -3   11.97    4.79
   2   3  -3   15.75    2.56
   2   3  -3   12.70    3.37
   2   3  -3   13.37    2.31
   2   3  -3   15.34    3.69
   2   3  -3   17.03    2.56
   2   3  -3   15.96    2.33
   2   3  -3   14.16    3.51
   2   3  -3   12.78    4.12
   2   3  -3   11.34    2.68
   2   3  -3   18.61    5.03
   2   3  -3   12.49    3.13
   2   3  -3   16.36    5.89
   2   3  -3   14.27    2.22
   2   3  -3   16.16    3.32
   2   3  -2   55.52    5.34
   2   3  -2   47.83    3.88
   2   3  -2   48.82    3.91
   2   3  -2   46.14    3.80
   2   3  -2   48.48    3.63
   2   3  -2   57.75    5.34
   2   3  -2   40.89    7.37
   2   3  -2   49.28    6.05
   2   3  -2   50.47    6.36
   2   3  -2   56.07    6.66
   2   3  -2   48.02    4.39
   2   3  -2   49.37    3.74
   2   3  -2   45.74    3.49
   2   3  -2   51.42    4.26
   2   3  -2   48.43    5.56
   2   3  -1 3379.95   96.67
   2   3  -1 3285.05   93.65
   2   3  -1 3157.03   93.51
  -2  -3   1 2745.64   91.25
   2   3  -1 3188.66   93.18
   2   3  -1 3016.15  102.52
   2   3  -1 3445.96   95.17
   2   3  -1 3340.91   98.18
   2   3  -1 3267.21   98.42
   2   3  -1 3234.71   98.73
   2   3  -1 3259.30   95.31
  -2  -3   1 3080.92   90.85
   2   3  -1 3036.07   93.00
   2   3  -1 3325.79   94.32
   2   3  -1 3268.46   97.38
   2   3   0 4968.39  139.19
  -2  -3   0 4015.48  132.63
   2   3   0 4725.31  134.18
   2   3   0 4225.76  143.30
   2   3   0 4558.26  134.34
   2   3   0 4550.16  134.44
   2   3   0 4811.81  137.98
   2   3   0 4665.22  139.36
   2   3   0 4805.91  139.16
   2   3   0 4756.51  135.63
   2   3   0 4685.97  135.33
   2   3   0 4602.30  134.26
   2   3   0 4316.83  137.89
   2   3   1   73.03    7.02
   2   3   1   78.40    7.31
   2   3   1   85.85    5.69
   2   3   1   64.83    6.43
   2   3   1   89.84    7.60
  -2  -3  -1   71.42    4.15
   2   3   1   69.81    4.90
   2   3   1   71.36    6.68
   2   3   1   67.95    8.99
   2   3   2   40.57    5.30
   2   3   2   63.13    6.28
   2   3   2   58.79    6.22
   2   3   2   62.37    6.30
   2   3   2   61.21    5.00
   2   3   2   46.33    7.47
   2   3   2   41.64    5.82
  -2  -3  -3  246.74   11.07
   2   3   3  253.37   17.04
   2   3   3  254.22   13.70
   2   3   3  321.17   13.46
   2   3   3  279.67   14.23
   2   3   3  319.43   10.58
   2   3   3  294.70   14.53
   2   3   3  283.83   14.14
   2   3   3  209.85   14.21
   2   3   4  242.48   15.99
   2   3   4  242.02   12.65
   2   3   4  235.08   12.45
  -2  -3  -4  224.42   10.46
   2   3   4  253.49    9.94
   2   3   5   14.94    2.32
   2   3   5   11.76    4.41
  -2  -3  -5   12.87    2.56
   2   3   6   29.86    6.35
  -2  -3  -6   46.27    4.54
   2   3   7    5.88    2.13
  -2  -3  -7    7.87    2.49
   2   3   7    5.40    4.05
  -2  -3  -8  823.65   29.57
   2   3   8  852.64   28.99
  -2  -3  -9  607.97   24.93
   2   3   9  651.55   24.44
  -2  -3 -10    2.69    2.18
   2   3  10    6.22    2.30
  -2  -3 -11    4.24    2.18
  -2  -3 -12   61.40    5.85
   2   3  12   57.98    6.73
   2   3  12   61.80    5.44
  -2  -3 -13   29.80    3.81
  -2  -3 -13   28.24    3.80
  -2  -3 -14    8.62    1.98
  -2  -3 -15   20.78    2.36
  -2  -3 -15   16.31    1.99
   2   4 -18    4.38    1.92
   2   4 -17    2.88    2.35
   2   4 -16   20.79    4.57
   2   4 -16   16.18    4.55
   2   4 -15    4.77    3.22
   2   4 -15   -1.84    3.91
   2   4 -14   99.08   10.33
   2   4 -14  137.75   12.99
   2   4 -13    4.78    4.54
   2   4 -13   11.41    4.25
   2   4 -13    9.02    4.25
   2   4 -12  310.77   21.32
   2   4 -12  355.54   20.09
   2   4 -11  215.84   17.46
   2   4 -11  249.36   15.77
   2   4 -10   74.96    7.84
   2   4 -10   86.22    9.20
   2   4  -9  463.69   20.21
   2   4  -9  412.32   21.47
   2   4  -8  111.08   10.85
   2   4  -8  105.91   10.08
   2   4  -8  138.99    9.56
   2   4  -8  139.26    9.42
   2   4  -8  143.76    9.02
   2   4  -7  231.06   15.78
   2   4  -7  258.33   13.50
   2   4  -7  249.64   12.92
   2   4  -7  276.13   12.87
   2   4  -7  223.15   14.80
   2   4  -7  253.38   12.93
   2   4  -7  239.07   11.75
   2   4  -6   52.42    7.45
   2   4  -6   47.74    5.46
   2   4  -6   49.29    7.32
   2   4  -6   47.39    4.37
   2   4  -6   50.96    4.57
   2   4  -6   39.30    6.32
   2   4  -6   53.86    5.24
   2   4  -6   52.67    4.96
   2   4  -6   49.10    5.60
   2   4  -6   58.60    5.86
   2   4  -6   58.17    7.01
   2   4  -6   48.31    8.24
   2   4  -6   49.74    7.05
   2   4  -5 1692.78   61.18
   2   4  -5 1758.18   62.01
   2   4  -5 1704.01   56.18
   2   4  -5 1881.67   58.17
   2   4  -5 1699.40   54.53
   2   4  -5 1836.01   65.85
   2   4  -5 1929.80   58.53
   2   4  -5 1797.94   56.38
   2   4  -5 1685.58   54.81
   2   4  -5 1368.96   57.26
   2   4  -5 1769.23   55.21
   2   4  -5 1674.66   54.80
   2   4  -5 2022.94   59.11
   2   4  -5 1853.49   56.01
   2   4  -5 1720.46   55.22
   2   4  -5 1371.05   59.01
   2   4  -4  259.88   12.56
   2   4  -4  245.76   15.93
   2   4  -4  249.03   15.76
   2   4  -4  293.15   14.37
   2   4  -4  255.22   11.20
   2   4  -4  282.90   14.16
   2   4  -4  255.81   18.52
   2   4  -4  293.45   14.18
   2   4  -4  263.20   12.19
   2   4  -4  245.19   11.40
   2   4  -4  225.63   13.40
   2   4  -4  264.23   11.57
   2   4  -4  303.15   14.73
   2   4  -4  247.30   13.53
   2   4  -4  278.88   12.12
   2   4  -4  262.30   11.71
   2   4  -4  219.05   14.70
   2   4  -3  471.36   22.62
   2   4  -3  457.90   18.78
   2   4  -3  461.22   22.83
   2   4  -3  467.78   18.66
   2   4  -3  497.92   21.08
   2   4  -3  484.61   17.60
   2   4  -3  462.98   18.22
   2   4  -3  493.20   20.26
   2   4  -3  468.87   26.12
   2   4  -3  469.00   18.12
   2   4  -3  434.18   17.64
   2   4  -3  487.12   20.12
   2   4  -3  454.62   17.36
   2   4  -3  520.93   21.78
   2   4  -3  486.68   20.53
   2   4  -3  442.87   17.61
   2   4  -3  458.61   17.82
   2   4  -3  436.27   21.69
   2   4  -2 1595.82   50.52
   2   4  -2 1560.19   50.23
   2   4  -2 1602.84   50.51
   2   4  -2 1523.72   49.80
   2   4  -2 1405.41   59.77
   2   4  -2 1669.96   53.71
   2   4  -2 1597.72   51.02
   2   4  -2 1594.02   50.18
   2   4  -2 1686.97   52.58
   2   4  -2 1683.32   54.65
   2   4  -2 1521.61   49.67
   2   4  -2 1628.27   51.45
   2   4  -2 1547.32   55.58
   2   4  -2 1565.96   55.87
   2   4  -2 1531.27   56.24
   2   4  -2 1588.10   51.97
   2   4  -1  966.57   37.33
   2   4  -1  943.50   37.54
   2   4  -1  984.32   34.38
   2   4  -1  991.81   33.42
   2   4  -1  934.74   35.99
   2   4  -1  927.14   31.96
   2   4  -1 1025.20   33.39
   2   4  -1 1002.47   34.26
   2   4  -1  860.61   41.19
   2   4  -1  982.40   32.52
   2   4  -1  953.09   32.30
   2   4  -1  970.65   32.72
   2   4  -1  963.30   32.05
   2   4  -1 1000.10   35.74
   2   4  -1  980.26   37.42
   2   4  -1  951.95   32.32
   2   4   0 1024.37   33.84
   2   4   0 1005.11   33.63
   2   4   0 1042.00   38.64
   2   4   0 1022.41   37.40
   2   4   0 1013.35   34.17
   2   4   0  904.92   37.41
   2   4   0 1015.83   33.41
   2   4   0  896.49   42.69
   2   4   0  926.32   37.14
   2   4   0 1027.48   34.83
   2   4   0  981.28   33.48
   2   4   0 1020.16   38.84
   2   4   0 1031.76   38.51
   2   4   0 1060.89   35.43
   2   4   0 1059.48   35.01
   2   4   1   -0.34    3.40
   2   4   1    1.83    3.37
   2   4   1    6.87    3.22
   2   4   1    6.34    2.18
   2   4   1    1.23    4.80
   2   4   1    1.04    2.89
   2   4   1    3.62    2.28
   2   4   1    0.34    3.04
   2   4   1    0.44    2.13
   2   4   1    2.65    1.96
   2   4   1    0.36    3.50
   2   4   1   -1.12    2.33
   2   4   2   33.87    5.63
   2   4   2   29.98    7.55
   2   4   2   22.44    4.73
   2   4   2   23.00    4.82
   2   4   2   30.42    4.04
   2   4   2   32.06    5.43
   2   4   2   28.81    5.00
   2   4   3  975.52   42.29
   2   4   3  963.72   36.42
   2   4   3 1168.97   35.66
   2   4   3  900.07   35.88
   2   4   3  782.57   36.61
  -2  -4  -3  880.46   31.11
   2   4   3 1074.62   37.08
   2   4   3 1002.08   36.94
   2   4   4 1466.46   43.27
   2   4   4 1288.73   50.16
  -2  -4  -4 1118.44   38.35
  -2  -4  -5    2.06    1.87
   2   4   5    1.05    3.86
   2   4   5    3.80    3.03
  -2  -4  -6   94.76    6.84
   2   4   6   74.14    9.58
  -2  -4  -7   12.99    2.96
   2   4   7    7.12    4.53
  -2  -4  -8   52.43    5.43
   2   4   8   38.53    7.42
  -2  -4  -9   15.83    3.32
   2   4   9   27.10    5.20
   2   4   9   15.54    5.38
   2   4  10   29.55    5.33
  -2  -4 -10   15.87    3.48
   2   4  11    2.55    2.88
  -2  -4 -11    4.47    2.36
   2   4  12  184.96   12.13
  -2  -4 -12  197.60   10.79
  -2  -4 -12  210.20   11.00
  -2  -4 -13   87.64    6.04
   2   4  13   80.00    7.04
  -2  -4 -13   91.28    6.20
  -2  -4 -14    4.25    1.46
   2   4  14    1.17    1.63
  -2  -4 -14    4.73    1.43
   2   5 -17   13.03    3.33
   2   5 -16    6.75    3.26
   2   5 -16    4.28    2.71
   2   5 -15    0.43    3.30
   2   5 -15   -2.27    3.38
   2   5 -15   -0.81    2.84
   2   5 -15   -0.32    2.43
   2   5 -14  124.49   11.90
   2   5 -14  159.62   13.61
   2   5 -14  134.34   11.62
   2   5 -13   23.89    5.77
   2   5 -12  429.46   25.64
   2   5 -12  386.86   22.12
   2   5 -11  226.41   18.33
   2   5 -11  321.66   18.97
   2   5 -10   14.23    5.67
   2   5 -10    6.76    3.15
   2   5 -10    6.68    3.39
   2   5 -10    6.17    4.02
   2   5  -9   11.66    5.08
   2   5  -9   12.66    3.51
   2   5  -9   14.08    3.55
   2   5  -9   12.53    3.89
   2   5  -9    9.55    4.51
   2   5  -8  359.15   16.08
   2   5  -8  372.84   17.98
   2   5  -8  392.81   17.58
   2   5  -8  387.61   18.47
   2   5  -8  346.57   18.29
   2   5  -8  338.19   20.34
   2   5  -7  110.76   11.72
   2   5  -7  123.92    9.23
   2   5  -7  124.87    9.58
   2   5  -7  120.63    8.12
   2   5  -7  121.21    8.20
   2   5  -7  131.61    8.76
   2   5  -7  144.17    9.65
   2   5  -7  133.09    9.56
   2   5  -7  114.99   10.89
   2   5  -7  120.12   13.13
   2   5  -7  116.33   11.16
   2   5  -6  359.69   21.36
   2   5  -6  444.08   20.37
   2   5  -6  461.05   19.24
   2   5  -6  434.83   18.35
   2   5  -6  421.32   26.02
   2   5  -6  428.20   24.04
   2   5  -6  465.80   20.55
   2   5  -6  436.91   21.62
   2   5  -6  414.92   17.54
   2   5  -5  707.95   27.84
   2   5  -5  737.53   37.00
   2   5  -5  692.85   33.31
   2   5  -5  691.81   32.77
   2   5  -5  706.97   27.86
   2   5  -5  825.96   30.53
   2   5  -5  725.06   26.30
   2   5  -5  744.90   30.17
   2   5  -5  761.42   27.38
   2   5  -5  770.04   27.90
   2   5  -5  727.51   26.69
   2   5  -4    1.01    4.10
   2   5  -4    1.95    2.37
   2   5  -4    5.16    1.86
   2   5  -4    2.54    2.04
   2   5  -4    4.95    2.14
   2   5  -4    3.68    5.51
   2   5  -4    3.21    4.49
   2   5  -4    4.84    2.48
   2   5  -4    4.11    2.57
   2   5  -4    5.53    3.20
   2   5  -4    1.04    2.63
   2   5  -4    0.22    2.00
   2   5  -4    1.40    2.88
   2   5  -3  492.65   20.01
   2   5  -3  486.88   19.57
   2   5  -3  478.63   29.44
   2   5  -3  497.87   21.19
   2   5  -3  506.84   26.15
   2   5  -3  508.48   25.80
   2   5  -3  518.88   21.16
   2   5  -3  538.16   23.96
   2   5  -3  506.13   19.59
   2   5  -3  530.64   20.86
   2   5  -3  532.51   22.55
   2   5  -3  511.53   20.46
   2   5  -3  512.43   20.07
   2   5  -3  544.78   23.33
   2   5  -2   13.70    2.81
   2   5  -2   15.02    5.47
   2   5  -2   18.09    2.99
   2   5  -2   21.28    3.05
   2   5  -2   21.84    3.23
   2   5  -2   12.89    6.01
   2   5  -2   23.58    3.99
   2   5  -2   18.84    5.24
   2   5  -2   18.29    3.44
   2   5  -2   17.77    4.50
   2   5  -2   13.44    3.08
   2   5  -2   14.16    3.69
   2   5  -2   18.26    3.15
   2   5  -2   18.41    4.19
   2   5  -1   70.69    5.72
   2   5  -1   77.79    5.81
   2   5  -1   82.13    6.24
   2   5  -1   75.30    5.57
   2   5  -1   60.04   10.23
   2   5  -1   81.94    6.46
   2   5  -1   85.92    7.32
   2   5  -1   74.76    8.16
   2   5  -1   72.51    6.46
   2   5  -1   70.75    5.59
   2   5  -1   72.39    7.52
   2   5  -1   69.40    8.71
   2   5  -1   69.16    6.76
   2   5  -1   71.14    8.51
   2   5  -1   79.18    5.85
   2   5   0    0.46    3.98
   2   5   0    2.24    2.59
   2   5   0    4.99    3.45
   2   5   0    0.61    1.84
   2   5   0    1.07    2.15
   2   5   0    2.85    2.25
   2   5   0    4.82    4.00
   2   5   0    3.03    2.12
   2   5   0   -0.39    2.74
   2   5   0    3.61    2.14
   2   5   0    3.95    1.94
   2   5   0    2.96    1.98
   2   5   0    5.34    5.63
   2   5   0    3.47    1.88
   2   5   1  388.94   20.73
   2   5   1  349.79   24.33
   2   5   1  405.47   16.89
   2   5   1  338.00   19.08
   2   5   1  376.51   19.89
   2   5   1  360.87   20.09
   2   5   1  379.86   17.20
   2   5   2    7.58    5.43
   2   5   2    3.87    3.31
   2   5   2    3.02    2.67
   2   5   2    3.63    3.64
   2   5   2    7.65    3.77
   2   5   2    6.95    3.04
   2   5   2    2.63    3.52
   2   5   3  854.27   30.24
   2   5   3  714.57   31.72
   2   5   3  809.89   29.27
   2   5   3  731.48   31.72
   2   5   3  807.12   30.51
   2   5   3  748.68   32.10
   2   5   4 1172.31   42.36
   2   5   4  908.42   45.13
   2   5   5    2.36    3.80
   2   5   5    2.20    2.93
   2   5   6  142.33   14.05
  -2  -5  -6  153.16    9.22
   2   5   7    5.84    3.47
   2   5   7   11.35    5.05
  -2  -5  -7    5.93    2.27
   2   5   8   47.51    8.92
  -2  -5  -8   66.63    6.18
  -2  -5  -9    6.55    2.24
   2   5   9    3.68    3.07
  -2  -5 -10    0.48    1.69
   2   5  10    3.00    2.89
   2   5  11   11.46    3.65
   2   5  11   11.65    3.74
  -2  -5 -11   12.97    2.79
  -2  -5 -11   12.42    2.78
   2   5  12  143.33    9.86
  -2  -5 -12  152.41    8.46
  -2  -5 -12  156.16    8.47
  -2  -5 -13   65.31    4.44
  -2  -5 -13   58.19    4.47
   2   5  13   49.66    4.99
   2   6 -17   27.81    4.17
   2   6 -16   25.06    4.52
   2   6 -16   29.03    5.00
   2   6 -15    3.78    2.83
   2   6 -15    1.08    2.59
   2   6 -15    0.69    2.56
   2   6 -15    1.69    2.20
   2   6 -14   23.71    5.47
   2   6 -14   23.41    4.87
   2   6 -14   22.42    5.47
   2   6 -14   23.14    4.76
   2   6 -13   27.02    5.80
   2   6 -13   23.53    5.68
   2   6 -12   75.34    8.87
   2   6 -12   58.73    8.57
   2   6 -12   65.47    8.04
   2   6 -11    6.98    5.09
   2   6 -11   13.98    4.73
   2   6 -11   12.02    4.58
   2   6 -11    9.00    3.95
   2   6 -10   57.75    9.33
   2   6 -10  120.44    9.69
   2   6 -10   80.49    9.59
   2   6 -10  102.56    9.65
   2   6  -9   13.86    5.88
   2   6  -9   14.48    3.99
   2   6  -9   14.00    4.57
   2   6  -9   23.60    4.85
   2   6  -9   18.82    4.30
   2   6  -9   19.45    4.75
   2   6  -8  368.41   19.98
   2   6  -8  352.32   19.07
   2   6  -8  390.19   18.95
   2   6  -8  393.80   20.45
   2   6  -8  371.31   22.43
   2   6  -8  368.09   17.77
   2   6  -8  378.50   18.91
   2   6  -7  346.60   23.66
   2   6  -7  347.31   23.16
   2   6  -7  374.17   19.49
   2   6  -7  376.21   17.79
   2   6  -7  371.79   18.08
   2   6  -7  379.03   17.76
   2   6  -7  378.55   25.92
   2   6  -7  416.55   20.34
   2   6  -7  388.67   19.86
   2   6  -7  350.29   19.40
   2   6  -7  390.48   18.51
   2   6  -7  372.99   20.11
   2   6  -7  417.15   19.71
   2   6  -7  334.97   21.62
   2   6  -6  145.68   10.50
   2   6  -6  129.04   13.59
   2   6  -6  139.74   14.37
   2   6  -6  156.68   11.74
   2   6  -6  148.72   10.99
   2   6  -6  154.17   10.89
   2   6  -6  152.60    9.82
   2   6  -6  154.67   10.12
   2   6  -6  152.79    9.81
   2   6  -6  163.20   10.48
   2   6  -6  161.36   10.93
   2   6  -6  157.29   12.18
   2   6  -6  168.04   12.23
   2   6  -6  140.72   12.17
   2   6  -6  150.89   16.38
   2   6  -6  108.59   12.01
   2   6  -5  276.07   15.51
   2   6  -5  293.82   20.48
   2   6  -5  279.11   20.66
   2   6  -5  317.99   16.76
   2   6  -5  346.56   18.63
   2   6  -5  299.77   17.87
   2   6  -5  302.23   14.30
   2   6  -5  302.47   23.82
   2   6  -5  313.51   15.36
   2   6  -5  303.57   16.02
   2   6  -5  328.32   15.23
   2   6  -5  326.37   15.25
   2   6  -5  305.08   14.94
   2   6  -5  320.32   18.33
   2   6  -5  333.53   18.56
   2   6  -5  246.87   18.47
   2   6  -4    1.80    2.35
   2   6  -4   -2.46    4.92
   2   6  -4    0.84    3.09
   2   6  -4   -0.34    2.45
   2   6  -4    0.92    3.48
   2   6  -4    0.26    2.15
   2   6  -4    0.26    1.80
   2   6  -4    3.45    2.12
   2   6  -4   -2.59    4.63
   2   6  -4    1.30    2.44
   2   6  -4   11.56    4.50
   2   6  -4    1.69    2.83
   2   6  -4    5.32    4.36
   2   6  -4   -0.46    2.65
   2   6  -4    1.36    2.42
   2   6  -3  201.10   11.23
   2   6  -3  189.66   10.67
   2   6  -3  181.44   15.55
   2   6  -3  201.88   15.71
   2   6  -3  192.17   13.93
   2   6  -3  180.69   11.69
   2   6  -3  191.44   14.14
   2   6  -3  205.89   13.66
   2   6  -3  197.95   13.21
   2   6  -3  163.38   14.57
   2   6  -2   72.37    6.35
   2   6  -2   75.08    6.07
   2   6  -2   59.17    9.02
   2   6  -2   61.89    9.03
   2   6  -2   58.25    8.12
   2   6  -2   64.22    6.63
   2   6  -2   55.93    7.84
   2   6  -2   62.34    7.59
   2   6  -2   73.70    6.85
   2   6  -2   70.20    7.39
   2   6  -2   68.40    9.36
   2   6  -1 1132.32   38.61
   2   6  -1 1087.53   37.66
   2   6  -1 1161.72   41.15
   2   6  -1 1155.18   39.75
   2   6  -1 1107.28   40.07
   2   6  -1 1087.01   37.76
   2   6  -1  978.36   42.66
   2   6  -1  997.28   42.86
   2   6  -1 1063.26   42.50
   2   6  -1 1018.87   44.88
   2   6  -1  970.42   43.72
   2   6  -1 1019.24   44.88
   2   6   0   24.28    4.57
   2   6   0   18.96    5.42
   2   6   0   24.77    3.96
   2   6   0   17.34    3.95
   2   6   0   23.02    6.21
   2   6   0   18.64    5.84
   2   6   0   26.28    4.13
   2   6   0   17.47    5.79
   2   6   0   23.18    4.78
   2   6   0   19.43    5.23
   2   6   0   12.40    4.80
   2   6   0   28.64    8.29
   2   6   0   26.65    4.04
   2   6   1  930.84   33.40
   2   6   1  958.42   33.22
   2   6   1  847.30   44.74
   2   6   1  726.31   36.20
   2   6   1  828.49   37.19
   2   6   1  954.28   33.18
   2   6   1  694.84   35.82
   2   6   1  953.23   38.80
   2   6   1  857.57   38.43
   2   6   1  844.09   35.43
   2   6   1  948.03   34.80
   2   6   2  104.95    9.06
   2   6   2  106.64    8.26
   2   6   2   90.69    9.98
   2   6   2   91.92   14.00
   2   6   2   73.67    9.72
   2   6   2   93.16   10.06
   2   6   2  116.20    9.00
   2   6   2  112.63   11.15
   2   6   2  111.75   10.99
   2   6   2  109.70    8.42
   2   6   3    7.77    4.35
   2   6   3    8.47    2.90
   2   6   3   11.44    6.11
   2   6   3    8.55    3.44
   2   6   3   11.13    4.44
   2   6   3   10.67    4.22
   2   6   3    7.63    4.08
   2   6   3    5.52    2.61
   2   6   3    7.74    3.26
   2   6   3    6.27    4.28
   2   6   4  222.37   17.58
   2   6   4  267.32   15.24
   2   6   4  243.91   15.67
   2   6   4  275.58   22.54
   2   6   5    3.04    3.04
   2   6   5    1.27    4.19
   2   6   5    3.66    3.22
   2   6   5    1.30    2.52
   2   6   6   11.22    3.88
   2   6   6   14.17    5.48
   2   6   7   74.07    8.36
   2   6   7   96.92   11.43
   2   6   8  138.31   11.87
   2   6   8  264.82   15.28
   2   6   9    1.51    2.98
   2   6   9   -2.54    3.47
   2   6  10   24.83    4.55
  -2  -6 -10   23.13    3.39
   2   6  10   27.75    4.69
   2   6  11    0.54    2.18
  -2  -6 -11   -0.49    1.45
  -2  -6 -11    2.21    1.40
   2   6  11    0.76    1.84
  -2  -6 -12   16.39    2.33
   2   6  12   10.23    2.81
  -2  -6 -12   14.80    2.11
   2   6  12   15.82    2.92
   2   7 -16   38.24    4.95
   2   7 -15    1.83    2.83
   2   7 -15    0.31    2.31
   2   7 -14    0.42    2.60
   2   7 -14   -0.38    3.12
   2   7 -14   -0.30    2.06
   2   7 -14    1.11    2.60
   2   7 -13   34.25    5.76
   2   7 -13   40.06    7.20
   2   7 -13   31.36    6.32
   2   7 -13   36.82    5.72
   2   7 -13   47.81    7.04
   2   7 -12   15.80    5.73
   2   7 -12   28.96    5.91
   2   7 -12   24.08    5.59
   2   7 -11   11.96    4.51
   2   7 -11   10.64    3.83
   2   7 -11   11.41    4.59
   2   7 -11    4.76    3.47
   2   7 -11    5.77    3.43
   2   7 -10   28.86    5.89
   2   7 -10   31.64    7.08
   2   7 -10   41.76    7.38
   2   7 -10   46.16    6.66
   2   7 -10   45.22    6.44
   2   7 -10   57.66    7.89
   2   7  -9    9.75    4.16
   2   7  -9   14.08    5.39
   2   7  -9   14.42    4.69
   2   7  -9   12.38    3.97
   2   7  -9   16.90    4.44
   2   7  -9   12.40    4.40
   2   7  -8  160.99   11.64
   2   7  -8  183.35   13.88
   2   7  -8  140.03   12.29
   2   7  -8  153.17   14.68
   2   7  -8  165.16   12.87
   2   7  -8  171.20   11.99
   2   7  -7  221.18   14.44
   2   7  -7  236.74   13.93
   2   7  -7  186.47   16.41
   2   7  -7  217.39   13.31
   2   7  -7  209.10   12.83
   2   7  -7  213.72   20.10
   2   7  -7  179.44   17.70
   2   7  -7  173.77   17.13
   2   7  -7  173.52   13.60
   2   7  -7  221.51   15.62
   2   7  -7  180.44   15.21
   2   7  -6   -1.12    3.60
   2   7  -6    5.23    3.31
   2   7  -6    2.82    2.97
   2   7  -6    2.26    5.15
   2   7  -6    2.64    2.17
   2   7  -6   -0.34    2.38
   2   7  -6    1.00    2.11
   2   7  -6    2.13    3.02
   2   7  -6   -0.71    3.03
   2   7  -6    5.07    3.85
   2   7  -6   -3.18    5.68
   2   7  -6    5.33    2.89
   2   7  -6    6.22    5.54
   2   7  -6    0.95    5.52
   2   7  -5    6.31    5.18
   2   7  -5    1.07    3.70
   2   7  -5    3.75    3.84
   2   7  -5   -0.78    5.44
   2   7  -5    1.15    2.17
   2   7  -5   -0.84    2.77
   2   7  -5    4.21    3.94
   2   7  -5    4.15    3.09
   2   7  -5   -0.75    5.08
   2   7  -5    2.90    2.51
   2   7  -5    1.29    2.16
   2   7  -5    4.24    2.44
   2   7  -5    6.15    3.09
   2   7  -5    2.16    3.06
   2   7  -5    1.00    6.34
   2   7  -5    0.86    2.04
   2   7  -4  174.01   12.11
   2   7  -4  154.11   15.89
   2   7  -4  155.78   15.63
   2   7  -4  180.17   12.63
   2   7  -4  189.98   14.82
   2   7  -4  171.43   10.51
   2   7  -4  162.43   13.38
   2   7  -4  127.75   17.15
   2   7  -4  171.11   11.80
   2   7  -4  175.57   11.26
   2   7  -4  172.08   10.96
   2   7  -4  170.17   10.93
   2   7  -4  173.51   11.04
   2   7  -4  172.46   14.15
   2   7  -4  181.19   13.83
   2   7  -4  183.32   14.29
   2   7  -4  157.73   15.26
   2   7  -3    5.95    3.22
   2   7  -3    0.74    5.25
   2   7  -3    5.70    3.09
   2   7  -3    3.35    3.73
   2   7  -3    2.11    6.42
   2   7  -3    0.71    4.74
   2   7  -3    3.43    2.64
   2   7  -3    1.68    1.94
   2   7  -3    2.37    2.29
   2   7  -3    3.82    2.28
   2   7  -3    1.59    1.93
   2   7  -3    4.05    3.73
   2   7  -3    7.55    4.29
   2   7  -3    6.16    3.90
   2   7  -3    6.13    3.86
   2   7  -3    4.37    2.56
   2   7  -3    1.42    4.91
   2   7  -2  115.55   13.14
   2   7  -2  123.58   14.02
   2   7  -2  135.94   10.92
   2   7  -2  117.29   12.29
   2   7  -2  142.24   11.16
   2   7  -2  138.45    9.25
   2   7  -2  143.73   11.86
   2   7  -2   94.63   15.51
   2   7  -2  137.41    9.94
   2   7  -2  134.77    9.48
   2   7  -2  148.10   10.06
   2   7  -2  140.29    9.57
   2   7  -2  126.44    9.41
   2   7  -2  115.07   13.28
   2   7  -2  147.75   12.70
   2   7  -2  129.14   12.72
   2   7  -2  111.67   11.77
   2   7  -1  644.01   26.67
   2   7  -1  626.21   24.59
   2   7  -1  583.49   26.57
   2   7  -1  539.98   29.43
   2   7  -1  601.15   24.55
   2   7  -1  599.43   25.26
   2   7  -1  646.51   25.63
   2   7  -1  556.96   30.88
   2   7  -1  558.68   31.48
   2   7  -1  599.99   27.44
   2   7  -1  514.26   28.98
   2   7  -1  562.84   28.87
   2   7  -1  464.14   27.51
   2   7  -1  489.42   35.41
   2   7  -1  601.05   32.06
   2   7   0   11.44    3.47
   2   7   0   14.96    3.57
   2   7   0    8.90    5.03
   2   7   0    4.50    4.16
   2   7   0    6.17    4.88
   2   7   0    9.27    5.13
   2   7   0    9.00    3.14
   2   7   0    6.48    3.01
   2   7   0    2.68    5.09
   2   7   0    7.86    3.89
   2   7   0   10.69    7.41
   2   7   0    8.35    4.29
   2   7   1  426.66   18.98
   2   7   1  383.74   18.62
   2   7   1  362.32   21.44
   2   7   1  337.27   27.87
   2   7   1  287.26   21.02
   2   7   1  409.95   20.27
   2   7   1  406.71   18.74
   2   7   1  281.28   20.88
   2   7   1  377.43   23.07
   2   7   1  384.17   23.88
   2   7   1  376.27   21.18
   2   7   1  332.61   21.92
   2   7   2    8.79    4.81
   2   7   2    1.36    2.32
   2   7   2    5.21    2.82
   2   7   2    4.13    6.54
   2   7   2    3.60    3.80
   2   7   2    2.12    2.68
   2   7   2    5.54    4.67
   2   7   2    1.56    3.36
   2   7   2    4.67    3.09
   2   7   2    4.91    3.96
   2   7   3   14.63    3.75
   2   7   3   19.66    7.68
   2   7   3   15.44    4.31
   2   7   3   18.30    4.20
   2   7   3   17.71    5.67
   2   7   3   10.82    4.92
   2   7   3   16.46    4.98
   2   7   4   25.14    4.96
   2   7   4   14.35    5.57
   2   7   4   21.60    4.54
   2   7   4   25.02    8.23
   2   7   5   74.04    8.18
   2   7   5   42.13    6.81
   2   7   5   57.34    7.10
   2   7   5   63.14    9.19
   2   7   6   38.27    6.08
   2   7   6   40.86    7.94
   2   7   6   55.89    7.07
   2   7   7  179.67   13.20
   2   7   7  194.23   16.13
   2   7   8   72.06    8.04
   2   7   8   79.35    9.87
   2   7   9    6.55    3.14
   2   7   9    5.93    3.68
   2   7   9    4.46    2.88
   2   7  10    6.14    3.21
   2   7  10   12.58    3.24
   2   7  11   22.69    3.92
   2   7  11   28.91    3.84
   2   8 -15    1.41    2.04
   2   8 -14    1.25    2.63
   2   8 -14    0.24    2.18
   2   8 -14    6.41    2.87
   2   8 -13   40.02    6.51
   2   8 -13   54.16    6.61
   2   8 -13   57.95    7.89
   2   8 -12   95.43   10.04
   2   8 -12  116.95    9.88
   2   8 -12  110.46    9.68
   2   8 -12   83.87   10.47
   2   8 -11   16.93    4.94
   2   8 -11   21.72    4.87
   2   8 -11   18.32    4.71
   2   8 -11   17.05    5.49
   2   8 -10   -0.63    3.38
   2   8 -10   -0.81    2.62
   2   8 -10    1.19    3.10
   2   8 -10    2.84    3.23
   2   8 -10    0.49    3.44
   2   8  -9    5.31    3.19
   2   8  -9    4.40    3.28
   2   8  -9    3.28    3.21
   2   8  -9    1.47    2.92
   2   8  -8   20.77    6.41
   2   8  -8   23.74    5.00
   2   8  -8   36.93    6.41
   2   8  -8   23.92    5.52
   2   8  -8   28.96    5.47
   2   8  -7    4.36    4.87
   2   8  -7    6.28    3.37
   2   8  -7    8.73    6.26
   2   8  -7    3.18    4.49
   2   8  -7    2.79    3.38
   2   8  -7    4.90    5.17
   2   8  -7    1.50    3.16
   2   8  -7    9.03    3.56
   2   8  -7    2.95    3.26
   2   8  -6  131.14   10.95
   2   8  -6  139.21   15.73
   2   8  -6   91.72   13.92
   2   8  -6  123.29   11.38
   2   8  -6  129.12   10.01
   2   8  -6  149.61   11.12
   2   8  -6  132.42   10.31
   2   8  -6  135.52   12.88
   2   8  -6  119.14   12.64
   2   8  -6  105.62   10.49
   2   8  -6  121.29   10.28
   2   8  -6  117.07   16.55
   2   8  -6  126.62   14.34
   2   8  -5    0.88    5.81
   2   8  -5    0.43    2.84
   2   8  -5    0.49    3.56
   2   8  -5    5.04    6.11
   2   8  -5    1.28    3.06
   2   8  -5    2.60    2.74
   2   8  -5    5.66    3.20
   2   8  -5    5.86    3.18
   2   8  -5    2.50    4.11
   2   8  -5    0.77    2.85
   2   8  -5   -1.79    4.28
   2   8  -5   -2.21    6.57
   2   8  -5    2.38    5.02
   2   8  -4  558.68   35.03
   2   8  -4  642.63   29.06
   2   8  -4  580.08   36.16
   2   8  -4  611.36   29.82
   2   8  -4  695.82   33.72
   2   8  -4  673.10   28.84
   2   8  -4  669.86   28.29
   2   8  -4  676.19   28.12
   2   8  -4  666.94   27.65
   2   8  -4  674.90   27.98
   2   8  -4  655.45   33.23
   2   8  -4  680.13   32.44
   2   8  -4  671.25   32.33
   2   8  -4  675.59   26.98
   2   8  -4  518.22   38.57
   2   8  -4  482.98   32.43
   2   8  -3  120.31   15.39
   2   8  -3  163.28   17.46
   2   8  -3  187.01   13.68
   2   8  -3  195.20   14.35
   2   8  -3  184.68   16.36
   2   8  -3  209.35   12.21
   2   8  -3  202.80   13.25
   2   8  -3  178.65   12.25
   2   8  -3  180.81   12.26
   2   8  -3  192.15   12.33
   2   8  -3  189.75   12.55
   2   8  -3  173.11   15.52
   2   8  -3  160.11   20.93
   2   8  -3  208.94   15.95
   2   8  -3  134.84   16.01
   2   8  -2    0.96    3.03
   2   8  -2    2.35    5.42
   2   8  -2   -1.96    3.40
   2   8  -2    1.29    2.16
   2   8  -2   -0.73    2.28
   2   8  -2    3.32    2.76
   2   8  -2    5.16    4.08
   2   8  -2    0.71    2.59
   2   8  -2    2.75    4.35
   2   8  -2    1.20    6.96
   2   8  -2   -0.61    3.91
   2   8  -2    0.47    3.11
   2   8  -2    1.65    4.78
   2   8  -1   72.37   11.38
   2   8  -1  101.21    8.54
   2   8  -1   91.25    8.35
   2   8  -1   85.27    8.16
   2   8  -1   84.01   14.80
   2   8  -1   83.91   10.64
   2   8  -1  103.13    8.38
   2   8  -1   70.25   10.10
   2   8  -1   87.53   10.67
   2   8  -1   84.87   12.36
   2   8  -1   95.28    9.80
   2   8   0   17.88    3.94
   2   8   0   14.34    5.76
   2   8   0   11.54    5.02
   2   8   0   12.92    3.54
   2   8   0   19.25    4.21
   2   8   0   18.86    8.71
   2   8   0    8.34    5.44
   2   8   0   15.49    4.86
   2   8   0   10.81    5.78
   2   8   1   25.12    4.52
   2   8   1   21.63    4.47
   2   8   1   35.56    7.82
   2   8   1   24.17    6.27
   2   8   1   23.04    8.65
   2   8   1   17.97    6.34
   2   8   1   23.25    5.84
   2   8   1   13.59    4.89
   2   8   2   19.21    5.99
   2   8   2   31.92    9.47
   2   8   2   16.72    5.53
   2   8   2   22.55    5.05
   2   8   2   31.88    5.35
   2   8   2   20.14    5.61
   2   8   2   20.84    4.39
   2   8   3   86.82   11.30
   2   8   3  106.59    9.79
   2   8   3   84.01   10.39
   2   8   3  112.61   15.87
   2   8   3  105.45    9.19
   2   8   3  108.37   10.64
   2   8   4   11.09    6.83
   2   8   4    5.50    3.54
   2   8   4    8.65    3.87
   2   8   4   10.99    4.75
   2   8   4    8.13    3.35
   2   8   5  133.01   13.41
   2   8   5  110.57   11.73
   2   8   5  118.17   10.39
   2   8   6   55.32    8.76
   2   8   6   47.07    7.89
   2   8   7   27.26    6.11
   2   8   7   20.70    5.12
   2   8   7   32.19    5.24
   2   8   8   17.67    4.81
   2   8   8   23.32    5.19
   2   8   8   23.03    4.43
   2   8   9    2.11    2.38
   2   8   9   -1.27    2.15
   2   8   9    2.26    2.24
   2   8  10    2.07    1.91
   2   9 -14    0.23    2.04
   2   9 -13   35.88    5.44
   2   9 -13   33.62    4.94
   2   9 -13   29.52    5.48
   2   9 -12   48.72    6.65
   2   9 -12   55.27    6.48
   2   9 -12   69.06    8.40
   2   9 -11    5.41    3.02
   2   9 -11    0.41    2.74
   2   9 -11   -0.51    3.72
   2   9 -11   -0.68    2.58
   2   9 -10    0.43    2.64
   2   9 -10    2.19    2.69
   2   9 -10    2.97    2.57
   2   9 -10    0.57    3.76
   2   9  -9   61.24    8.01
   2   9  -9   70.39    8.55
   2   9  -9   45.96    8.49
   2   9  -8   37.60    7.53
   2   9  -8   32.79    6.49
   2   9  -8   46.43    6.64
   2   9  -8   43.44    6.53
   2   9  -8   45.07    7.08
   2   9  -7    2.06    3.26
   2   9  -7    4.19    3.35
   2   9  -7    4.68    3.51
   2   9  -7    2.02    2.80
   2   9  -6   63.86    8.63
   2   9  -6   62.71   12.98
   2   9  -6   67.03    7.50
   2   9  -6   78.31    8.74
   2   9  -6   68.25    7.86
   2   9  -6   62.35   11.24
   2   9  -5   21.60    9.01
   2   9  -5   16.29    4.80
   2   9  -5   20.43    8.00
   2   9  -5   23.21    4.76
   2   9  -5   25.35    4.89
   2   9  -5   17.91    5.20
   2   9  -5   18.92    6.37
   2   9  -5   22.20    5.05
   2   9  -5   15.00    7.60
   2   9  -5   27.19    5.60
   2   9  -4  467.85   22.83
   2   9  -4  485.79   23.76
   2   9  -4  460.07   22.71
   2   9  -4  482.77   22.65
   2   9  -4  471.16   22.78
   2   9  -4  364.20   32.03
   2   9  -4  472.81   25.34
   2   9  -4  457.80   27.45
   2   9  -4  419.62   30.62
   2   9  -4  455.71   23.74
   2   9  -4  406.60   29.53
   2   9  -3  113.63    9.80
   2   9  -3  109.19    9.52
   2   9  -3   73.75   10.96
   2   9  -3   96.32   11.45
   2   9  -3  107.28    8.91
   2   9  -3   67.56   14.38
   2   9  -3  103.48   14.42
   2   9  -3   97.92   10.26
   2   9  -3   92.30   13.69
   2   9  -3   92.48    9.05
   2   9  -3  129.32   10.81
   2   9  -2   74.24    7.91
   2   9  -2   64.96    7.39
   2   9  -2   42.13    8.28
   2   9  -2   86.66   10.72
   2   9  -2   58.39   13.20
   2   9  -2   65.32    8.56
   2   9  -2   66.77   11.66
   2   9  -2   75.50    7.41
   2   9  -2   55.94   11.05
   2   9  -1    0.80    4.95
   2   9  -1    1.96    2.38
   2   9  -1    4.71    4.26
   2   9  -1    3.32    4.52
   2   9  -1    0.35    2.19
   2   9  -1    7.42    6.26
   2   9  -1    2.61    3.17
   2   9  -1    3.36    6.21
   2   9   0  141.38   15.75
   2   9   0  141.20   12.85
   2   9   0  159.85   16.12
   2   9   0  128.68   13.83
   2   9   0  149.19   14.01
   2   9   0  135.57   19.09
   2   9   0  167.01   11.28
   2   9   1   89.99    8.19
   2   9   1   73.11   14.08
   2   9   1   81.60    9.89
   2   9   2   46.45    8.61
   2   9   2   65.92   12.85
   2   9   2   48.45    8.08
   2   9   3   40.86    7.60
   2   9   3   43.83   10.66
   2   9   3   48.44    7.47
   2   9   4   10.19    4.81
   2   9   5   72.34    8.64
   2   9   5   53.69    8.63
   2   9   6    0.43    2.84
   2   9   6    1.40    3.13
   2   9   7    6.94    3.44
   2   9   7    8.73    3.85
   2   9   8   12.85    3.60
   2   9   9   23.69    3.56
   2  10 -13    4.64    2.26
   2  10 -12    5.05    2.88
   2  10 -12    5.54    2.33
   2  10 -11    4.50    2.85
   2  10 -11    4.51    2.40
   2  10 -10    0.37    2.81
   2  10 -10   -0.90    2.59
   2  10 -10    2.45    2.42
   2  10  -9  133.63   11.39
   2  10  -9  140.17   10.92
   2  10  -9  144.44   10.89
   2  10  -8   94.13    9.59
   2  10  -8   91.43    8.88
   2  10  -8   79.24    8.84
   2  10  -8   89.66    8.81
   2  10  -7    4.65    3.58
   2  10  -7   -0.37    2.71
   2  10  -6    9.19    3.44
   2  10  -5    2.11    5.99
   2  10  -5   -0.44    2.86
   2  10  -5    1.60    3.13
   2  10  -4   50.25   11.10
   2  10  -4   37.32    6.29
   2  10  -3   -2.29    6.81
   2  10  -3    0.94    2.52
   2  10  -2   42.79   12.08
   2  10  -2   65.62    9.20
   2  10  -2   49.83    7.32
   2  10  -1   23.75    8.72
   2  10  -1   11.21    5.06
   2  10  -1   11.27    4.49
   2  10   0  188.70   16.25
   2  10   1   85.52   11.00
   2  10   2   -0.90    5.67
   2  10   2    6.93    4.57
   2  10   2    3.83    3.38
   2  10   3   12.20    5.63
   2  10   3    8.04    3.90
   2  10   3    6.36    3.69
   2  10   4    1.84    3.87
   2  10   4   -0.95    3.42
   2  10   4   -1.65    3.14
   2  10   5    1.62    2.67
   2  10   5    3.62    2.79
   2  10   6   18.89    4.34
   2  10   6   18.92    4.09
   2  10   7   23.68    3.97
   2  11 -10    0.79    2.20
   2  11  -9   57.68    6.90
   2  11  -4   22.69    8.47
   2  11  -3    1.87    4.88
   2  11  -3    1.16    2.55
   2  11  -2    2.80    5.80
   2  11  -2    1.98    2.61
   2  11  -1   14.43    7.14
   2  11  -1   15.57    4.37
   2  11   0   75.62   12.20
   2  11   0   77.52    9.60
   2  11   0   80.28    8.44
   2  11   1    4.52    5.40
   2  11   1   14.07    4.49
   2  11   1    8.65    3.41
   2  11   2    5.75    4.65
   2  11   2    0.43    2.96
   2  11   2    2.11    2.67
   2  11   3    6.56    4.47
   2  11   3    7.14    3.40
   2  11   3    3.46    2.46
   2  11   4   29.95    5.03
   2  11   4   26.81    4.37
   2  11   5    9.56    2.55
   2  12  -1   -0.26    1.77
   2  12   0    5.28    2.45
   2  12   1    1.37    1.98
   2  12   2    0.98    1.65
  -3  14   4    2.37    3.06
  -3  14   3    7.01    5.02
  -3  14   2    9.18    4.03
  -3  14   2    9.23    5.41
  -3  14   1    5.78    4.48
  -3  14   1    9.59    4.52
  -3  14   1    4.21    5.26
  -3  14   0   -1.07    4.40
  -3  14   0   -0.51    4.32
  -3  14   0   10.59    5.29
  -3  14  -1   18.80    6.22
  -3  14  -1   18.91    6.06
  -3  14  -1   14.88    6.43
  -3  14  -2   31.88    7.08
  -3  14  -2   24.75    6.65
  -3  14  -3   19.78    6.49
  -3  14  -3   10.19    5.49
  -3  14  -4   18.89    6.22
  -3  14  -4   21.92    6.18
  -3  14  -5    3.65    4.04
  -3  14  -5   -0.43    3.72
  -3  14  -5    1.89    2.32
  -3  14  -6    2.43    2.05
  -3  14  -7   -0.20    1.81
  -3  13   6    5.91    4.62
  -3  13   5    2.10    5.00
  -3  13   5    0.38    2.62
  -3  13   4    4.18    5.40
  -3  13   4    0.42    2.80
  -3  13   3   12.32    6.90
  -3  13   3    5.27    3.86
  -3  13   3    8.99    4.43
  -3  13   3    5.79    4.11
  -3  13   2    1.02    6.70
  -3  13   2    5.32    3.76
  -3  13   2    4.66    4.84
  -3  13   2    9.84    5.34
  -3  13   1   31.66    9.89
  -3  13   1   42.51    6.87
  -3  13   1   43.40    8.72
  -3  13   1   41.74    9.08
  -3  13   0    4.18    7.01
  -3  13   0   11.14    6.11
  -3  13   0    5.88    5.02
  -3  13  -1   42.12   11.09
  -3  13  -1   58.90   10.39
  -3  13  -1   46.80    9.72
  -3  13  -2   63.61   12.38
  -3  13  -2   66.61    7.11
  -3  13  -2   48.19   10.25
  -3  13  -2   78.83   11.42
  -3  13  -3    4.91    5.58
  -3  13  -3    1.53    4.74
  -3  13  -3   -7.95    5.64
  -3  13  -3   -1.36    2.68
  -3  13  -4   -0.73    5.12
  -3  13  -4   -2.06    5.43
  -3  13  -4   -1.73    2.80
  -3  13  -5   13.24    5.88
  -3  13  -5   13.80    6.11
  -3  13  -5   12.69    3.80
  -3  13  -6    2.66    2.52
  -3  13  -6    2.16    4.21
  -3  13  -6    0.33    2.45
  -3  13  -6    1.71    4.61
  -3  13  -7   14.26    3.98
  -3  13  -7   11.70    3.37
  -3  13  -8   51.53    5.87
  -3  13  -8   43.71    5.34
  -3  13  -9    4.45    2.39
  -3  13  -9    3.81    2.49
  -3  13 -10   12.07    2.82
  -3  12   8    9.47    4.46
  -3  12   8    3.79    3.49
  -3  12   7   23.46    7.58
  -3  12   7   25.92    5.72
  -3  12   6   -0.86    4.88
  -3  12   6    2.56    3.49
  -3  12   5   14.31    7.88
  -3  12   5   21.44    6.00
  -3  12   5   13.23    3.81
  -3  12   4   24.17   10.23
  -3  12   4   28.30    6.61
  -3  12   4   30.32    6.74
  -3  12   4   23.26    6.55
  -3  12   3  156.73   14.19
  -3  12   3  152.37   15.06
  -3  12   3  136.33   15.20
  -3  12   2   47.86   12.98
  -3  12   2   50.84    8.17
  -3  12   2   54.32   10.26
  -3  12   1   16.93    9.34
  -3  12   1   23.52    5.72
  -3  12   1    8.99    6.72
  -3  12   0    7.73    8.32
  -3  12   0    9.12    4.06
  -3  12   0    8.61    6.07
  -3  12  -1   71.03    9.57
  -3  12  -1   50.54   13.15
  -3  12  -1   55.98   10.91
  -3  12  -1   50.29    6.61
  -3  12  -1   48.00   10.73
  -3  12  -2    7.95    8.15
  -3  12  -2   23.96    6.53
  -3  12  -2   19.27    4.45
  -3  12  -2   18.88    7.63
  -3  12  -2   27.88    8.31
  -3  12  -3   41.69   10.90
  -3  12  -3   37.01    6.09
  -3  12  -3   30.28    9.01
  -3  12  -4   14.48    4.64
  -3  12  -4   14.56    6.96
  -3  12  -5   52.31    8.79
  -3  12  -5   48.54    9.97
  -3  12  -5   70.22    7.82
  -3  12  -5   40.73    9.62
  -3  12  -6   55.12    8.79
  -3  12  -6   58.86    9.99
  -3  12  -6   35.17    6.31
  -3  12  -6   65.69    7.53
  -3  12  -6   54.29   10.34
  -3  12  -7   12.84    4.03
  -3  12  -7   26.02    5.17
  -3  12  -7   18.46    4.41
  -3  12  -7   20.03    5.66
  -3  12  -8   32.52    5.59
  -3  12  -8   20.47    4.49
  -3  12  -8   25.69    4.77
  -3  12  -9    5.38    3.19
  -3  12  -9    2.57    2.51
  -3  12  -9    6.79    2.90
  -3  12 -10    8.28    3.11
  -3  12 -10    5.21    2.46
  -3  12 -10    3.49    2.52
  -3  12 -11    1.08    2.06
  -3  12 -11    3.15    2.09
  -3  11  10    6.71    3.66
  -3  11  10    7.17    2.98
  -3  11   9    0.47    3.28
  -3  11   9    0.36    2.40
  -3  11   8    2.97    5.48
  -3  11   8   13.86    4.82
  -3  11   8   11.47    3.96
  -3  11   7    4.72    5.73
  -3  11   7    3.73    4.38
  -3  11   7    0.93    2.77
  -3  11   6   -0.65    3.79
  -3  11   5    7.45    7.54
  -3  11   5    4.01    4.32
  -3  11   5    1.98    3.25
  -3  11   4  115.43   18.76
  -3  11   4  114.83   13.40
  -3  11   4  140.85   14.08
  -3  11   4  140.54   14.50
  -3  11   4  122.36   11.72
  -3  11   3  255.14   19.96
  -3  11   3  221.86   15.60
  -3  11   2   -2.80    7.52
  -3  11   2    6.00    4.23
  -3  11   2    4.59    5.40
  -3  11   2    0.81    5.00
  -3  11   1    2.79    8.28
  -3  11   1    2.74    3.80
  -3  11   1    3.36    3.55
  -3  11   1   -4.05    5.71
  -3  11   0   54.12   14.04
  -3  11   0   79.56    9.63
  -3  11   0   65.79    8.74
  -3  11   0   60.57    6.93
  -3  11   0   63.39   11.22
  -3  11   0   59.33   11.47
  -3  11  -1   15.44    7.30
  -3  11  -1   26.00    8.38
  -3  11  -1   12.90    8.35
  -3  11  -1   22.56    6.09
  -3  11  -1   22.09    4.44
  -3  11  -1   22.38    5.26
  -3  11  -2    3.68    5.59
  -3  11  -2    7.02    6.67
  -3  11  -2   13.42    5.35
  -3  11  -2    1.20    6.45
  -3  11  -2    9.81    3.59
  -3  11  -2    8.32    3.69
  -3  11  -3  107.57   15.89
  -3  11  -3   98.54   11.43
  -3  11  -3   94.26   13.40
  -3  11  -3  111.68    9.90
  -3  11  -3  108.96   10.28
  -3  11  -3  103.80    9.81
  -3  11  -3   70.72   13.07
  -3  11  -4    1.80    5.93
  -3  11  -4    5.99    5.84
  -3  11  -4    1.41    3.21
  -3  11  -4   -1.26    4.20
  -3  11  -4    3.85    3.16
  -3  11  -4    4.77    3.64
  -3  11  -5  116.47   14.57
  -3  11  -5  110.31   10.68
  -3  11  -5  111.23   12.52
  -3  11  -5  134.04   11.33
  -3  11  -5  138.13   11.60
  -3  11  -6   93.86   13.23
  -3  11  -6  109.58   14.39
  -3  11  -6   84.64    9.38
  -3  11  -6  101.18   10.32
  -3  11  -6   94.33    9.65
  -3  11  -6  110.83   12.27
  -3  11  -7    0.90    3.18
  -3  11  -7    5.04    3.39
  -3  11  -8    5.91    3.43
  -3  11  -8    3.98    3.84
  -3  11  -9   21.46    4.94
  -3  11  -9   26.60    5.27
  -3  11 -10    8.45    3.74
  -3  11 -10   12.49    3.85
  -3  11 -10   18.91    4.20
  -3  11 -11   15.41    4.10
  -3  11 -11   16.06    3.89
  -3  11 -11   21.89    3.98
  -3  11 -12   34.95    4.99
  -3  11 -12   34.63    4.75
  -3  11 -13    1.99    1.71
  -3  11 -13    0.34    1.56
  -3  10  12   27.41    4.46
  -3  10  11    2.14    3.06
  -3  10  10   18.25    4.35
  -3  10  10   16.31    5.70
  -3  10   9   14.17    4.36
  -3  10   9    9.65    5.35
  -3  10   8  112.07   10.47
  -3  10   8  102.44   13.32
  -3  10   7    5.59    6.93
  -3  10   7    4.42    3.45
  -3  10   7    7.57    4.89
  -3  10   6    2.65    2.91
  -3  10   6    1.23    6.62
  -3  10   5    1.31    7.79
  -3  10   5   -1.47    4.06
  -3  10   5    1.72    2.99
  -3  10   4  112.00   12.48
  -3  10   4   88.43   11.87
  -3  10   4   95.42   11.95
  -3  10   3  137.88   11.17
  -3  10   3   62.84   14.97
  -3  10   3   99.22   12.31
  -3  10   3   99.14   11.91
  -3  10   3   96.26   10.17
  -3  10   3  102.62   12.83
  -3  10   2   12.23    9.11
  -3  10   2   13.43    4.52
  -3  10   2   15.39    5.95
  -3  10   2    5.83    4.19
  -3  10   2   10.89    3.73
  -3  10   2   14.42    6.66
  -3  10   1    2.36    4.89
  -3  10   1    0.77    4.64
  -3  10   1    3.98    6.29
  -3  10   1    2.01    3.65
  -3  10   1   -1.55    2.21
  -3  10   1    1.06    3.30
  -3  10   0  282.36   22.70
  -3  10   0  322.10   16.55
  -3  10   0  290.74   22.77
  -3  10   0  345.27   17.61
  -3  10   0  314.91   19.14
  -3  10   0  252.73   26.95
  -3  10   0  330.95   19.93
  -3  10  -1  403.56   27.68
  -3  10  -1  445.80   20.96
  -3  10  -1  463.53   25.16
  -3  10  -1  462.33   21.60
  -3  10  -1  452.65   22.77
  -3  10  -2   38.73    9.35
  -3  10  -2   38.33    5.91
  -3  10  -2   35.15    8.72
  -3  10  -2   21.61    9.72
  -3  10  -2   41.08    7.75
  -3  10  -2   38.18    5.63
  -3  10  -2   41.13    5.87
  -3  10  -3   24.56    7.99
  -3  10  -3   29.59    8.10
  -3  10  -3   28.61    5.35
  -3  10  -3   22.27    6.17
  -3  10  -3   20.83    8.06
  -3  10  -3   28.33    5.07
  -3  10  -3   28.47    5.47
  -3  10  -4    7.58    6.23
  -3  10  -4   12.99    6.43
  -3  10  -4   19.55    4.72
  -3  10  -4   10.16    5.15
  -3  10  -4   13.36    4.31
  -3  10  -4   17.54    4.57
  -3  10  -5   69.77   11.56
  -3  10  -5   69.64    8.30
  -3  10  -5   68.18   11.23
  -3  10  -5   63.31    9.38
  -3  10  -5   72.07    7.98
  -3  10  -5   71.02    8.47
  -3  10  -6   13.29    6.03
  -3  10  -6   10.17    5.26
  -3  10  -6   12.03    4.55
  -3  10  -6   10.55    3.83
  -3  10  -6    9.34    3.89
  -3  10  -6   18.57    6.59
  -3  10  -7   62.33    8.83
  -3  10  -7   56.18    7.88
  -3  10  -7   44.52    6.98
  -3  10  -7   43.25    6.78
  -3  10  -8   -1.57    3.70
  -3  10  -8    1.39    2.94
  -3  10  -8    0.46    3.10
  -3  10  -8    0.95    3.08
  -3  10  -9   84.13    9.63
  -3  10  -9  125.90   11.46
  -3  10 -10   52.72    7.06
  -3  10 -10   48.85    7.20
  -3  10 -11   22.89    4.51
  -3  10 -11   12.72    4.10
  -3  10 -11   16.88    4.58
  -3  10 -12   24.41    4.35
  -3  10 -12   20.46    4.37
  -3  10 -12   20.29    4.27
  -3  10 -13    6.08    2.25
  -3  10 -13    3.85    2.42
  -3  10 -13    4.91    2.59
  -3  10 -14    4.90    1.84
  -3   9  13    6.83    3.20
  -3   9  12    0.47    2.92
   3  -9 -12   -0.51    1.31
  -3   9  11    6.75    3.33
  -3   9  11    3.67    4.31
   3  -9 -11    7.09    2.17
  -3   9  10    1.29    3.08
  -3   9  10    0.72    3.98
   3  -9 -10    1.18    1.74
   3  -9  -9   79.33    6.60
  -3   9   9   57.30    7.87
  -3   9   9   56.08   10.67
  -3   9   8  220.30   22.45
   3  -9  -8  221.05   11.83
  -3   9   7   20.85   10.04
  -3   9   7   19.95    5.11
  -3   9   7    8.36    6.01
  -3   9   6   66.54   10.97
  -3   9   5   -1.10    3.81
  -3   9   5   -0.75    4.33
  -3   9   5    5.54    8.23
  -3   9   5    1.15    3.99
  -3   9   5    1.24    2.76
  -3   9   4   46.44    8.18
  -3   9   4   51.30    6.40
  -3   9   4   46.73   13.32
  -3   9   4   40.01    8.07
  -3   9   4   48.27    6.33
  -3   9   4   39.20    7.52
  -3   9   3   30.67    5.56
  -3   9   3   30.56    6.70
  -3   9   3   20.42    6.14
  -3   9   3   26.92   11.33
  -3   9   3   32.73    5.03
  -3   9   2    1.12    2.31
  -3   9   2   -1.30    4.49
  -3   9   2   -0.53    2.91
  -3   9   2    0.74    4.68
  -3   9   2   -1.30    7.88
  -3   9   2    0.42    3.07
  -3   9   1   62.58    6.61
  -3   9   1   56.67    7.55
  -3   9   1   59.13    5.81
  -3   9   1   65.56    9.84
  -3   9   1   57.07   10.06
  -3   9   1   53.86    7.31
  -3   9   1   52.26   13.47
  -3   9   0  708.58   38.11
  -3   9   0  723.21   32.26
  -3   9   0  721.94   31.27
  -3   9   0  672.49   35.92
  -3   9   0  757.74   28.62
  -3   9   0  756.87   29.05
  -3   9  -1  810.61   31.20
  -3   9  -1  821.19   34.91
  -3   9  -1  752.22   39.80
  -3   9  -1  685.87   43.61
  -3   9  -1  797.00   30.83
  -3   9  -1  694.40   37.50
  -3   9  -1  833.27   32.25
  -3   9  -1  822.72   32.68
  -3   9  -2    3.20    2.53
  -3   9  -2    1.01    6.11
  -3   9  -2    3.49    3.57
  -3   9  -2    1.31    2.52
  -3   9  -2    3.63    3.01
  -3   9  -2   -2.14    5.56
  -3   9  -2    0.81    6.15
  -3   9  -2    1.04    2.57
  -3   9  -3   16.29    3.75
  -3   9  -3   18.54    7.15
  -3   9  -3    9.87    4.62
  -3   9  -3   17.70    3.98
  -3   9  -3   22.34    7.08
  -3   9  -3   13.87    3.82
  -3   9  -3   23.75    7.20
  -3   9  -4  236.95   16.83
  -3   9  -4  224.62   14.45
  -3   9  -4  225.63   18.78
  -3   9  -4  254.27   15.05
  -3   9  -4  249.32   14.47
  -3   9  -5   83.11    8.41
  -3   9  -5   85.24    8.91
  -3   9  -5   87.36   10.19
  -3   9  -5   86.67    8.61
  -3   9  -5   84.19   11.68
  -3   9  -5   72.26    8.92
  -3   9  -6    3.06    2.99
  -3   9  -6   11.54    5.83
  -3   9  -6    7.88    3.57
  -3   9  -6    4.98    3.97
  -3   9  -6    4.20    3.33
  -3   9  -6    7.91    3.69
  -3   9  -6    4.95    4.65
  -3   9  -7   61.16    8.70
  -3   9  -7   60.59    7.89
  -3   9  -7   52.54    7.28
  -3   9  -7   50.51    7.12
  -3   9  -8    0.91    2.82
  -3   9  -8   -2.74    3.70
  -3   9  -8    1.43    3.57
  -3   9  -8   -0.97    3.36
  -3   9  -8   -0.47    3.23
  -3   9  -9   79.14    9.00
  -3   9  -9   74.09    8.83
  -3   9  -9   67.23    8.24
  -3   9 -10   38.73    6.75
  -3   9 -10   64.74    8.34
  -3   9 -10   45.25    7.09
  -3   9 -10   54.85    7.41
  -3   9 -11    2.10    2.91
  -3   9 -11   -0.82    2.85
  -3   9 -12    7.41    3.38
  -3   9 -12    3.23    3.12
  -3   9 -12    2.18    2.94
  -3   9 -12    5.47    2.94
  -3   9 -13   24.15    4.80
  -3   9 -13   22.45    4.51
  -3   9 -13   32.36    4.70
  -3   9 -14    9.43    2.91
  -3   8  14    0.32    2.60
   3  -8 -14    1.65    1.18
  -3   8  13  160.15   10.95
   3  -8 -13  144.82    8.36
  -3   8  12   13.77    4.27
  -3   8  12   12.81    5.86
   3  -8 -12    9.70    2.75
  -3   8  11   93.76    9.64
  -3   8  11   63.90   11.41
   3  -8 -11   73.20    6.58
  -3   8  10   45.16    7.19
  -3   8  10   35.50    9.28
  -3   8   9   55.27   11.80
  -3   8   9   85.33   15.14
  -3   8   9   55.30    8.15
   3  -8  -9   96.05    7.36
  -3   8   8  103.71   14.55
  -3   8   8  151.29   20.78
  -3   8   8  102.34   10.57
   3  -8  -8  150.84    9.24
  -3   8   7    0.84    4.87
   3  -8  -7    0.47    1.66
  -3   8   7   -1.81    3.39
  -3   8   7    3.76    7.61
   3  -8  -6   92.31    6.44
  -3   8   6   69.63   11.30
  -3   8   6  100.33   17.34
  -3   8   6   73.32    8.21
   3  -8  -5  147.94    8.04
  -3   8   5  136.56   11.86
  -3   8   5   99.10   12.91
  -3   8   5  131.26   19.15
  -3   8   5  131.49   10.51
  -3   8   4  808.34   39.34
  -3   8   4  852.51   37.49
   3  -8  -4  928.96   30.01
  -3   8   4  877.00   33.75
  -3   8   4  857.49   38.93
  -3   8   4  872.47   33.54
  -3   8   3   40.78    7.68
  -3   8   3   28.79   11.16
  -3   8   3   45.73    5.34
  -3   8   3   41.16    7.44
  -3   8   3   35.80    5.30
  -3   8   2   53.00    5.31
  -3   8   2   49.89    6.30
  -3   8   2   43.35    8.23
  -3   8   2   46.93    7.12
  -3   8   2   32.95   11.80
  -3   8   1   28.47    3.91
  -3   8   1   22.81    6.72
  -3   8   1   37.38    5.85
  -3   8   1   38.63   11.09
  -3   8   1   33.61    5.40
  -3   8   0  219.54   11.73
  -3   8   0  242.96   12.94
  -3   8   0  237.82   18.18
  -3   8   0  239.13   13.80
  -3   8   0  244.39   22.98
  -3   8   0  217.05   11.68
  -3   8   0  246.51   14.55
  -3   8  -1  588.13   23.80
  -3   8  -1  563.75   30.55
  -3   8  -1  562.31   24.06
  -3   8  -1  631.08   36.93
  -3   8  -1  554.07   25.90
  -3   8  -2   10.40    3.12
  -3   8  -2   15.73    3.70
  -3   8  -2   14.16    6.46
  -3   8  -2   17.90    3.53
  -3   8  -2   10.12    4.42
  -3   8  -2    9.19    6.62
  -3   8  -3   84.51    7.69
  -3   8  -3   86.98    9.05
  -3   8  -3   70.47   11.19
  -3   8  -3   91.19   11.54
  -3   8  -3   90.15    7.43
  -3   8  -3   80.92    7.14
  -3   8  -4  748.16   33.78
  -3   8  -4  956.31   34.02
  -3   8  -4  854.67   32.76
  -3   8  -4  854.84   40.63
  -3   8  -4  850.54   35.94
  -3   8  -4  853.40   32.81
  -3   8  -5 1262.71   51.79
  -3   8  -5 1206.08   46.31
  -3   8  -5 1094.19   43.00
  -3   8  -5 1182.22   49.18
  -3   8  -5 1219.43   43.92
  -3   8  -5 1166.73   43.02
  -3   8  -5 1146.70   42.95
  -3   8  -6   23.59    4.98
  -3   8  -6   24.31    6.58
  -3   8  -6   24.60    4.75
  -3   8  -6   23.78    4.78
  -3   8  -6   27.86    5.78
  -3   8  -7    2.96    2.83
  -3   8  -7    4.02    3.06
  -3   8  -7    3.93    3.13
  -3   8  -7    5.91    4.09
  -3   8  -8    1.34    2.94
  -3   8  -8    2.15    2.78
  -3   8  -9   10.14    4.14
  -3   8  -9   18.27    4.84
  -3   8  -9    9.41    4.06
  -3   8 -10    1.38    3.02
  -3   8 -10    1.44    3.21
  -3   8 -10    0.45    3.13
  -3   8 -11   28.37    5.59
  -3   8 -11   32.02    6.13
  -3   8 -11   25.62    5.45
  -3   8 -12    1.94    2.86
  -3   8 -12   -1.58    3.09
  -3   8 -13  126.08    9.88
  -3   8 -13  112.54    9.85
  -3   8 -13  107.85    9.70
  -3   8 -14   52.29    5.48
  -3   8 -14   43.50    5.86
  -3   8 -15    0.79    1.78
   3  -7 -15    4.60    1.61
  -3   7  14   37.92    5.32
   3  -7 -14   28.33    3.70
  -3   7  13  231.23   14.83
   3  -7 -13  208.82   11.40
  -3   7  12   26.83    5.63
   3  -7 -12   18.04    3.41
  -3   7  11  163.65   13.46
   3  -7 -10   28.19    4.24
   3  -7  -9    9.98    2.83
   3  -7  -8   12.08    2.69
  -3   7   8    2.26    7.84
   3  -7  -7   15.14    2.77
  -3   7   7   13.56    9.39
   3  -7  -6   55.28    4.69
  -3   7   6   53.12   12.70
  -3   7   6   43.58    6.19
  -3   7   5  824.73   35.98
  -3   7   5  840.13   33.13
  -3   7   4 1211.38   43.88
   3  -7  -4 1361.44   41.39
  -3   7   4 1371.73   42.74
  -3   7   4 1105.69   49.55
  -3   7   4 1247.37   49.11
  -3   7   4 1058.44   57.30
  -3   7   4 1307.15   44.88
  -3   7   3   19.22    3.83
  -3   7   3   17.11    5.31
  -3   7   3   18.42    2.85
  -3   7   3   14.47    8.30
  -3   7   3   14.77    5.21
  -3   7   3   25.15    3.80
  -3   7   2  528.45   20.34
  -3   7   2  502.67   21.89
  -3   7   2  498.06   19.02
   3  -7  -2  538.89   17.85
  -3   7   2  508.55   26.11
  -3   7   2  462.05   31.49
  -3   7   2  516.28   24.37
  -3   7   2  507.16   19.91
  -3   7   1  126.04    7.39
  -3   7   1  114.44    6.93
  -3   7   1  114.51    8.67
  -3   7   1  114.77    7.72
   3  -7  -1  112.44    5.43
  -3   7   1  119.37   11.84
  -3   7   1  109.57   14.96
  -3   7   1  115.59    7.06
  -3   7   0  157.61    8.71
  -3   7   0  159.83    8.69
  -3   7   0  150.74   10.40
  -3   7   0  172.17    9.43
  -3   7   0  172.07   13.99
  -3   7   0  153.65    9.98
  -3   7   0  174.60   17.66
  -3   7   0  146.58    8.35
  -3   7  -1  157.04    9.25
  -3   7  -1  153.85    8.80
  -3   7  -1  171.03    9.30
  -3   7  -1  154.18    8.10
   3  -7   1  154.60    7.11
  -3   7  -1  176.47    9.15
  -3   7  -1  184.89   16.96
  -3   7  -1  144.10   13.29
  -3   7  -1  165.09    9.58
  -3   7  -2    7.69    2.54
  -3   7  -2    7.31    2.62
   3  -7   2    8.92    1.72
  -3   7  -2    8.02    2.44
   3  -7   2   11.83    1.78
  -3   7  -2   11.15    5.47
  -3   7  -2   12.08    2.66
  -3   7  -2   10.48    6.45
  -3   7  -3    2.82    2.39
  -3   7  -3    1.66    2.35
  -3   7  -3    3.10    4.22
  -3   7  -3   -0.25    2.41
  -3   7  -3    1.12    4.35
  -3   7  -3    1.18    2.36
  -3   7  -4 1299.07   52.87
  -3   7  -4 1353.07   46.29
  -3   7  -4 1317.11   46.55
  -3   7  -4 1436.97   47.58
  -3   7  -5  775.58   29.68
  -3   7  -5  825.48   36.42
  -3   7  -5  722.54   29.67
  -3   7  -5  758.26   30.35
  -3   7  -6    7.84    5.07
  -3   7  -6    8.02    3.71
  -3   7  -6    6.53    3.44
  -3   7  -6    5.53    2.92
  -3   7  -7   25.04    5.39
  -3   7  -7   22.77    4.91
  -3   7  -7   17.73    4.24
  -3   7  -7   18.81    4.49
  -3   7  -8   19.23    4.81
  -3   7  -8   17.86    4.57
  -3   7  -8   38.13    6.24
   3  -7   8   43.85    4.39
  -3   7  -9    6.67    3.85
  -3   7  -9   14.97    4.36
  -3   7 -10    1.37    3.01
   3  -7  10    4.84    2.01
  -3   7 -10    0.89    2.69
  -3   7 -10    7.52    3.81
  -3   7 -11   45.81    6.75
  -3   7 -11   45.65    7.18
   3  -7  11   50.63    4.92
  -3   7 -11   36.40    6.55
  -3   7 -12    2.91    2.93
  -3   7 -12    2.55    3.04
  -3   7 -12    1.25    2.98
  -3   7 -13  160.98   12.47
  -3   7 -13  185.40   13.06
   3  -7  13  197.79   10.21
  -3   7 -13  161.76   12.47
   3  -7  14   68.86    4.98
  -3   7 -14   50.28    6.37
  -3   7 -14   61.52    6.43
  -3   7 -15    6.73    2.23
   3  -7  15    5.86    1.35
   3  -6 -16   80.77    5.06
   3  -6 -15   91.63    6.17
  -3   6  15   48.67    7.87
  -3   6  14   32.55    5.52
   3  -6 -14   32.33    4.18
   3  -6 -13   71.92    6.50
  -3   6  13   62.29    5.03
  -3   6  12   26.45    3.42
   3  -6 -11   14.54    3.30
  -3   6  11   14.28    2.64
   3  -6 -10   22.37    3.77
  -3   6   9  166.57    8.95
  -3   6   9  146.67    8.62
   3  -6  -9  176.39   10.08
  -3   6   9  149.03   18.54
  -3   6   8    2.58    1.48
  -3   6   8    3.54    1.50
   3  -6  -8    3.82    1.91
   3  -6  -7  332.56   14.24
  -3   6   7  319.61   13.09
   3  -6  -6  348.19   14.25
  -3   6   5  205.75    8.47
  -3   6   5  202.15    9.60
  -3   6   4  444.54   15.45
  -3   6   4  422.69   14.69
  -3   6   4  432.93   21.40
  -3   6   4  423.30   14.74
  -3   6   4  388.05   17.05
  -3   6   4  426.87   16.03
   3  -6  -4  432.86   15.55
  -3   6   3   28.47    2.45
  -3   6   3   21.93    3.41
  -3   6   3   23.27    5.27
  -3   6   3   31.20    2.35
  -3   6   3   27.66    2.22
  -3   6   3   22.96    3.60
   3  -6  -3   27.24    2.53
  -3   6   3   26.61    2.86
   3  -6  -2  625.45   20.57
  -3   6   2  686.82   20.51
  -3   6   2  591.97   21.92
  -3   6   2  591.71   21.31
  -3   6   2  654.08   28.44
  -3   6   2  600.82   26.27
  -3   6   2  624.33   20.13
  -3   6   2  633.79   20.15
  -3   6   2  587.66   23.69
  -3   6   2  623.05   22.54
  -3   6   1  811.12   24.61
  -3   6   1  765.58   26.37
  -3   6   1  823.42   24.49
  -3   6   1  795.82   33.29
  -3   6   1  734.73   37.51
  -3   6   1  798.91   29.76
  -3   6   1  758.40   27.07
   3  -6  -1  754.14   24.67
  -3   6   1  728.06   26.00
  -3   6   1  751.80   26.28
  -3   6   0 2223.61   64.35
  -3   6   0 2134.52   68.29
  -3   6   0 2161.70   74.16
  -3   6   0 2028.50   66.08
   3  -6   0 2102.59   64.23
  -3   6   0 2186.09   66.94
  -3   6  -1   49.71    4.48
  -3   6  -1   47.83    4.24
  -3   6  -1   61.92    4.96
  -3   6  -1   48.57    7.52
  -3   6  -1   69.03   10.17
  -3   6  -1   53.14    3.77
   3  -6   1   54.68    3.18
  -3   6  -1   61.19    4.68
   3  -6   1   52.97    3.42
  -3   6  -2  423.82   17.06
  -3   6  -2  435.89   16.79
   3  -6   2  417.88   14.74
   3  -6   2  412.69   15.00
   3  -6   2  408.73   14.94
  -3   6  -2  412.24   18.03
  -3   6  -2  463.76   17.52
  -3   6  -2  454.99   14.51
  -3   6  -2  422.64   22.59
  -3   6  -2  419.90   16.41
  -3   6  -3   91.04    6.34
   3  -6   3   87.69    4.91
  -3   6  -3   99.48    6.75
   3  -6   3   97.27    5.18
   3  -6   3   87.93    4.97
  -3   6  -3   88.34    6.95
  -3   6  -3   88.55    5.59
  -3   6  -3   98.59   10.00
  -3   6  -3   99.47    7.14
   3  -6   4  260.56   10.68
  -3   6  -4  261.95   12.47
  -3   6  -4  256.81   13.33
   3  -6   4  265.61   10.70
  -3   6  -4  254.38   16.49
  -3   6  -4  237.58   12.80
  -3   6  -4  256.24   12.78
  -3   6  -5   11.93    4.66
   3  -6   5   14.95    2.27
  -3   6  -5   12.67    3.44
  -3   6  -5   10.44    2.82
  -3   6  -6   52.13    5.82
  -3   6  -6   49.11    6.39
   3  -6   7    8.73    2.09
  -3   6  -7    8.18    3.06
  -3   6  -7    7.38    3.44
   3  -6   7   10.24    2.15
   3  -6   8  615.49   20.29
   3  -6   8  582.82   19.59
   3  -6   9  260.71   11.71
  -3   6  -9  213.81   14.60
   3  -6  10   10.10    2.55
   3  -6  11    0.94    1.92
  -3   6 -11    1.75    2.83
  -3   6 -11    0.45    2.79
  -3   6 -12   20.78    4.94
  -3   6 -12   13.19    4.23
   3  -6  13   22.98    3.45
  -3   6 -13   11.88    4.20
  -3   6 -13   17.14    4.43
   3  -6  14    8.59    2.34
  -3   6 -14    6.12    3.03
  -3   6 -14    7.04    3.13
   3  -6  15   10.97    2.04
  -3   6 -15    5.82    2.44
   3  -6  15   10.44    2.05
  -3   5  16   59.20    8.07
   3  -5 -16  120.45    6.74
  -3   5  15   56.94    9.35
   3  -5 -15   98.01    6.85
   3  -5 -14    3.28    2.12
  -3   5  14    1.26    1.75
  -3   5  14    3.58    1.71
  -3   5  13    0.95    1.52
  -3   5  13   -0.82    1.34
   3  -5 -12   83.73    7.29
  -3   5  12   81.42    6.84
  -3   5  12   94.19    6.73
   3  -5 -11  123.65    8.66
  -3   5  11  108.73    7.77
   3  -5 -10  149.13    9.07
  -3   5  10  148.90    8.45
  -3   5  10  121.72    8.13
   3  -5  -9  315.60   13.85
  -3   5   9  289.90   12.88
  -3   5   9  271.23   12.82
   3  -5  -8    2.66    1.77
  -3   5   8   -0.50    1.49
   3  -5  -7  842.84   28.64
  -3   5   7  835.02   28.16
   3  -5  -6  122.97    6.47
  -3   5   6  121.83    6.48
  -3   5   5  770.95   24.62
  -3   5   5  799.51   25.14
   3  -5  -5  760.23   25.25
  -3   5   5  727.62   25.27
  -3   5   4   48.46    3.09
  -3   5   4   44.18    4.06
  -3   5   4   46.93    6.15
   3  -5  -4   52.89    3.53
  -3   5   4   45.18    3.39
  -3   5   4   55.76    3.46
  -3   5   3  820.77   24.96
  -3   5   3  807.94   25.58
   3  -5  -3  785.72   25.35
  -3   5   3  817.10   24.99
  -3   5   3  845.60   25.30
  -3   5   2   81.05    4.52
  -3   5   2   85.81    4.93
  -3   5   2   89.95    5.42
  -3   5   2  100.11    4.35
  -3   5   2   92.29    4.18
  -3   5   2   94.85    4.21
   3  -5  -2   91.42    4.41
  -3   5   1  262.17   10.75
  -3   5   1  259.02   10.27
  -3   5   1  279.35   10.19
  -3   5   1  273.38    9.35
  -3   5   1  258.82    9.25
  -3   5   1  246.81   10.13
  -3   5   1  273.95   12.85
  -3   5   1  271.40    9.17
   3  -5  -1  251.04    9.31
  -3   5   0 1737.96   54.58
  -3   5   0 1698.13   54.19
  -3   5   0 1781.57   52.67
  -3   5   0 1818.07   53.13
  -3   5   0 1832.34   54.61
   3  -5   0 1726.23   52.99
  -3   5   0 1817.75   55.92
  -3   5  -1   89.35    5.24
  -3   5  -1   90.06    4.13
   3  -5   1   90.80    4.25
  -3   5  -1   76.97    4.12
   3  -5   1   85.04    4.03
  -3   5  -1   92.25    5.07
  -3   5  -1   85.66    5.14
  -3   5  -1   88.10   10.06
  -3   5  -2  184.26    8.71
  -3   5  -2  197.29    7.28
   3  -5   2  183.70    7.52
   3  -5   2  183.53    7.58
   3  -5   2  181.27    7.57
  -3   5  -2  180.78    7.13
  -3   5  -2  199.08    9.44
  -3   5  -2  178.18    7.91
  -3   5  -2  183.63    8.43
  -3   5  -3   33.50    2.50
  -3   5  -3   33.76    3.69
   3  -5   3   30.53    2.72
   3  -5   3   31.11    2.75
  -3   5  -3   28.33    3.58
   3  -5   4  311.09   11.89
  -3   5  -4  257.94   12.88
  -3   5  -4  313.30   17.27
  -3   5  -4  276.26   12.91
   3  -5   4  306.92   11.82
  -3   5  -4  323.06   11.35
   3  -5   5    6.08    1.73
  -3   5  -5    7.90    4.10
   3  -5   5    4.68    1.69
  -3   5  -5    6.30    1.53
  -3   5  -5    5.88    2.58
   3  -5   6    8.02    1.98
  -3   5  -6    6.36    1.57
  -3   5  -6    2.42    2.39
   3  -5   7  129.21    7.18
   3  -5   7  125.24    7.08
   3  -5   8  703.23   23.01
   3  -5   8  666.76   22.56
  -3   5  -9  436.08   22.17
  -3   5  -9  341.71   20.49
  -3   5 -10   19.48    5.02
   3  -5  10   19.92    3.36
  -3   5 -10   17.24    4.79
  -3   5 -11   13.53    4.48
  -3   5 -11   16.00    4.59
   3  -5  11   16.81    3.12
   3  -5  12  152.21    9.31
  -3   5 -12  122.61   11.28
  -3   5 -12  115.41   10.70
  -3   5 -13   74.67    8.35
   3  -5  13   84.32    6.77
  -3   5 -14   -1.01    2.85
   3  -5  14    2.56    2.04
   3  -5  15    0.92    1.40
   3  -5  16    7.12    1.58
   3  -5  16   10.67    1.76
   3  -4 -16   17.15    2.76
  -3   4  16   15.31    2.65
  -3   4  15    4.07    1.65
  -3   4  15    6.56    2.14
   3  -4 -15    2.46    1.99
   3  -4 -14   58.50    5.84
  -3   4  14   55.70    5.55
  -3   4  14   60.15    5.17
   3  -4 -13    1.96    2.10
  -3   4  13   -0.65    1.73
  -3   4  12  328.78   15.38
   3  -4 -12  345.22   15.89
  -3   4  12  283.13   15.11
  -3   4  12  315.36   14.37
   3  -4 -11  300.69   14.41
  -3   4  11  283.74   14.25
  -3   4  11  283.00   13.30
  -3   4  11  278.54   13.76
  -3   4  10   19.80    3.35
   3  -4 -10   21.99    3.32
  -3   4  10   20.17    3.08
   3  -4  -9  321.31   13.66
  -3   4   9  277.76   13.25
   3  -4  -8   71.72    5.16
  -3   4   8   68.15    5.14
  -3   4   7  447.98   16.62
   3  -4  -7  451.90   16.76
  -3   4   6  110.77    5.65
  -3   4   6  102.96    5.60
  -3   4   6  113.07    5.90
   3  -4  -6  106.39    5.72
   3  -4  -5 3527.09  107.99
  -3   4   5 3709.56  107.88
  -3   4   5 3679.41  108.04
  -3   4   4  317.33   10.76
   3  -4  -4  297.30   10.93
  -3   4   4  311.29   10.86
  -3   4   4  279.15   10.59
  -3   4   3 3163.24   88.44
  -3   4   3 2812.88   88.24
  -3   4   3 3069.28   88.53
   3  -4  -3 2957.17   88.67
  -3   4   2   88.39    4.42
  -3   4   2   97.08    4.13
  -3   4   2   89.50    3.94
  -3   4   2   96.36    4.10
   3  -4  -2   95.89    4.24
  -3   4   2   94.71    4.07
  -3   4   2   90.93    4.22
  -3   4   1  148.26    6.13
  -3   4   1  147.21    6.12
   3  -4  -1  148.20    5.73
  -3   4   1  133.51    5.92
  -3   4   1  146.80    5.54
  -3   4   1  140.47    6.31
  -3   4   1  155.63    5.74
  -3   4   1  155.09    5.88
  -3   4   1  150.97    5.68
  -3   4   0  435.37   15.47
  -3   4   0  450.52   15.40
  -3   4   0  484.23   15.07
  -3   4   0  486.35   15.04
  -3   4   0  470.39   16.47
   3  -4   0  452.75   14.88
   3  -4   0  454.89   14.97
   3  -4   1  315.40   10.77
  -3   4  -1  315.72   11.46
   3  -4   1  311.41   10.94
  -3   4  -1  326.71   10.87
   3  -4   1  315.83   10.98
  -3   4  -1  325.90   10.98
  -3   4  -1  299.68   11.01
  -3   4  -1  309.61   11.23
   3  -4   2  398.33   13.91
   3  -4   2  398.83   13.92
  -3   4  -2  378.68   14.29
  -3   4  -2  397.91   14.65
  -3   4  -2  407.43   13.46
  -3   4  -2  429.25   13.79
   3  -4   3 1337.43   41.01
   3  -4   3 1315.52   40.96
  -3   4  -3 1244.98   41.79
  -3   4  -3 1361.12   40.80
  -3   4  -3 1229.60   41.50
   3  -4   4 1888.77   58.06
   3  -4   4 1911.99   58.07
  -3   4  -4 1875.34   57.76
  -3   4  -5   46.05    3.70
   3  -4   5   49.67    3.98
  -3   4  -5   52.45    3.93
   3  -4   5   47.25    3.88
  -3   4  -5   42.12    5.68
   3  -4   6  534.92   20.18
  -3   4  -6  507.85   19.90
  -3   4  -7   14.14    2.43
   3  -4   7   17.45    2.75
   3  -4   7   16.88    2.65
  -3   4  -7   15.68    2.55
   3  -4   8  178.48    9.46
  -3   4  -8  167.57    8.77
   3  -4   8  173.20    9.37
  -3   4  -9  300.75   13.31
   3  -4   9  300.69   13.98
  -3   4  -9  313.82   14.09
  -3   4 -10    3.16    1.88
  -3   4 -10    3.22    2.02
   3  -4  10    4.49    2.05
   3  -4  11   10.92    2.77
  -3   4 -12  250.43   16.47
   3  -4  12  281.77   13.45
  -3   4 -13  182.18   13.67
   3  -4  13  231.18   12.24
  -3   4 -14    6.60    3.15
   3  -4  14    7.87    2.56
  -3   4 -15    4.55    2.52
   3  -4  15   11.06    2.26
   3  -4  16   -0.56    1.09
  -3   4 -16    0.15    1.29
  -3   3  17   12.00    2.21
   3  -3 -16   42.63    4.17
  -3   3  16   41.64    4.27
  -3   3  15   26.13    3.81
   3  -3 -15   17.27    3.33
  -3   3  15   26.66    3.38
  -3   3  14   29.82    3.82
  -3   3  14   29.54    4.20
  -3   3  13   -0.28    1.92
  -3   3  13   -0.27    1.88
   3  -3 -13    2.43    1.96
  -3   3  13    1.33    1.78
  -3   3  12  517.05   21.71
  -3   3  11  289.95   13.54
  -3   3  11  288.31   14.28
   3  -3 -11  329.16   14.66
  -3   3  10  131.29    7.60
  -3   3  10  121.20    7.91
   3  -3 -10  130.45    7.94
  -3   3   9   67.77    5.36
   3  -3  -9   72.39    5.36
  -3   3   8 1172.20   39.42
   3  -3  -8 1265.51   39.66
   3  -3  -7  157.11    7.44
  -3   3   7  148.94    7.40
  -3   3   7  153.44    7.30
   3  -3  -6 1094.66   34.69
  -3   3   6 1095.77   34.57
  -3   3   6 1104.08   34.81
   3  -3  -5 1605.71   49.89
  -3   3   5 1631.80   49.82
  -3   3   5 1633.32   49.98
  -3   3   5 1696.54   49.89
   3  -3  -4  410.83   13.89
  -3   3   4  426.31   13.75
  -3   3   4  393.87   13.69
   3  -3  -3 3847.86  116.45
  -3   3   3 4099.85  116.36
  -3   3   3 3945.99  116.38
  -3   3   2  385.59   12.13
  -3   3   2  362.77   12.05
   3  -3  -2  359.94   12.16
  -3   3   2  378.15   12.10
  -3   3   1  111.45    4.48
   3  -3  -1  102.53    4.32
  -3   3   1  108.89    4.34
  -3   3   1  106.22    4.31
  -3   3   0    7.03    1.23
  -3   3   0    8.40    1.28
  -3   3   0    6.95    1.03
   3  -3   0    5.79    1.12
  -3   3   0    5.44    1.15
   3  -3   0    7.20    1.23
   3  -3   1  166.44    6.40
  -3   3  -1  168.02    6.38
  -3   3  -1  152.66    6.20
  -3   3  -1  170.64    6.43
   3  -3   1  159.13    6.23
   3  -3   2  930.79   27.81
   3  -3   2  907.86   27.77
  -3   3  -2  931.81   27.79
   3  -3   3 2854.68   83.62
   3  -3   3 2824.51   83.57
  -3   3  -3 2906.56   83.65
  -3   3  -3 2640.61   82.98
   3  -3   4  921.20   28.62
  -3   3  -4  895.76   28.61
   3  -3   4  940.14   28.70
  -3   3  -5  334.86   12.74
  -3   3  -5  295.02   12.52
   3  -3   5  305.32   12.54
   3  -3   5  314.03   12.57
  -3   3  -6  656.26   22.29
  -3   3  -6  604.70   22.16
   3  -3   6  580.08   21.71
  -3   3  -7  475.94   18.84
  -3   3  -7  496.28   18.61
   3  -3   7  476.29   18.64
  -3   3  -8  324.34   13.99
   3  -3   8  320.29   14.28
  -3   3  -8  336.18   14.73
  -3   3  -9  129.00    7.96
   3  -3   9  133.98    8.43
  -3   3  -9  141.68    8.63
  -3   3 -10  121.08    7.84
  -3   3 -10  118.79    8.24
   3  -3  10  128.14    8.36
  -3   3 -11   19.38    3.41
   3  -3  11   20.62    3.55
  -3   3 -12  172.21    9.99
   3  -3  12  177.72   10.45
  -3   3 -12  160.09    9.55
  -3   3 -13  129.91    8.11
  -3   3 -13  130.47   11.32
   3  -3  14   33.42    4.35
  -3   3 -14   20.90    4.57
  -3   3 -15    3.26    2.53
   3  -3  15    1.85    1.68
   3  -3  16   44.20    3.52
  -3   2  17  130.79    7.43
  -3   2  16  208.51   10.58
  -3   2  16  188.85    9.33
  -3   2  15    5.90    2.33
  -3   2  15    5.96    1.97
   3  -2 -15    5.40    1.98
  -3   2  14    3.90    2.02
   3  -2 -14    6.26    2.42
  -3   2  14    3.60    2.35
  -3   2  13    0.90    1.68
   3  -2 -13    2.79    1.98
  -3   2  13    0.28    1.82
   3  -2 -12  170.49    9.89
  -3   2  12  156.69    9.94
  -3   2  12  153.79    9.17
   3  -2 -11   68.87    5.67
  -3   2  11   61.67    5.68
  -3   2  11   72.47    5.59
   3  -2 -10  364.41   14.88
  -3   2  10  325.24   14.65
   3  -2  -9   99.06    6.06
  -3   2   9   86.02    5.86
   3  -2  -8 3193.20   92.19
  -3   2   8 2913.38   91.65
   3  -2  -7 1511.92   46.26
  -3   2   7 1479.19   46.38
  -3   2   7 1466.99   46.00
  -3   2   6  156.22    6.92
  -3   2   6  161.02    7.08
  -3   2   5  104.33    4.52
  -3   2   5  116.25    4.79
  -3   2   4    2.32    1.14
  -3   2   4    2.14    1.10
  -3   2   4    1.62    1.02
   3  -2  -4    1.67    0.95
  -3   2   3   21.26    1.69
  -3   2   3   19.01    0.99
  -3   2   3   19.24    1.60
   3  -2  -3   19.58    1.63
   3  -2  -2   31.85    2.00
  -3   2   2   35.04    2.00
  -3   2   2   30.80    1.98
  -3   2   2   32.59    1.96
  -3   2   1 4519.48  134.21
   3  -2  -1 4638.92  134.29
  -3   2   1 4666.23  134.25
  -3   2   1 4666.24  134.38
   3  -2  -1 4513.32  134.20
   3  -2   0  532.08   17.02
   3  -2   0  517.43   16.96
  -3   2   0  553.34   17.18
  -3   2   0  548.22   17.00
  -3   2   0  550.33   16.99
  -3   2  -1 1780.80   53.53
  -3   2  -1 1752.74   53.74
   3  -2   1 1811.66   53.68
   3  -2   1 1823.54   53.69
  -3   2  -2 1127.55   35.20
   3  -2   2 1126.05   35.03
   3  -2   2 1142.44   35.08
   3  -2   3  216.93    8.73
  -3   2  -3  212.04    8.89
   3  -2   3  205.67    8.61
   3  -2   4  398.63   14.64
  -3   2  -4  392.82   14.90
   3  -2   4  392.68   14.62
   3  -2   5   45.07    3.87
  -3   2  -5   51.77    4.22
   3  -2   5   41.91    3.76
   3  -2   6   45.77    4.10
  -3   2  -6   53.51    4.53
   3  -2   7  694.58   25.74
   3  -2   7  732.75   25.91
  -3   2  -7  751.71   26.10
   3  -2   8 1026.40   35.07
  -3   2  -8 1011.42   34.88
   3  -2   9  173.22    9.95
  -3   2  -9  170.00    9.84
  -3   2 -10  501.66   20.76
  -3   2 -10  473.08   19.95
   3  -2  10  497.27   20.28
   3  -2  11   16.02    3.38
  -3   2 -11   23.56    3.71
  -3   2 -12    7.32    2.38
   3  -2  12    9.89    2.80
  -3   2 -12    6.19    2.23
  -3   2 -13   13.06    2.71
   3  -2  13   12.11    3.20
  -3   2 -14    5.54    2.03
   3  -2  14    5.54    2.23
  -3   2 -14    4.14    1.79
  -3   2 -15    3.69    2.39
   3  -2  15    8.54    2.14
   3  -2  16  107.54    5.79
  -3   1  17  147.74    8.24
  -3   1  16  178.53    9.11
  -3   1  16  193.53   10.28
  -3   1  15   38.69    4.19
  -3   1  15   41.29    4.86
  -3   1  15   35.90    4.61
   3  -1 -15   27.37    5.66
  -3   1  14    6.61    2.22
   3  -1 -14    6.73    2.30
  -3   1  14    7.85    2.73
  -3   1  13  116.53    7.80
  -3   1  13  113.52    8.41
   3  -1 -12   78.35    6.17
  -3   1  12   64.66    5.54
  -3   1  12   68.72    6.16
   3  -1 -11    7.15    2.20
  -3   1  11    5.57    1.96
  -3   1  11    5.34    2.36
  -3   1  10  108.26    7.06
   3  -1 -10  129.02    7.21
  -3   1   9   68.98    5.03
   3  -1  -9   76.74    5.11
   3  -1  -8 2863.60   83.60
  -3   1   8 2670.28   83.31
   3  -1  -7 1088.76   33.38
  -3   1   7 1058.60   33.47
  -3   1   7 1010.92   33.11
   3  -1  -6   74.79    3.80
  -3   1   6   78.64    4.24
  -3   1   6   77.74    4.05
   3  -1  -5    4.59    1.03
  -3   1   5    3.45    1.14
   3  -1  -5    4.12    0.98
  -3   1   5    1.87    1.08
   3  -1  -5    2.44    0.99
  -3   1   4 2387.65   67.00
   3  -1  -4 2288.11   66.83
  -3   1   4 2219.43   66.86
   3  -1  -4 2119.97   66.66
  -3   1   4 2312.26   66.87
  -3   1   3 2739.44   78.23
   3  -1  -3 2727.71   78.20
   3  -1  -3 2572.58   77.99
  -3   1   3 2615.87   78.17
  -3   1   2   16.80    1.37
   3  -1  -2   16.74    1.11
  -3   1   2   12.89    1.30
  -3   1   2   13.86    1.32
   3  -1  -2   17.74    1.37
   3  -1  -1   20.07    1.52
  -3   1   1   20.75    1.62
   3  -1  -1   22.82    1.53
  -3   1   1   20.81    1.51
  -3   1   1   20.19    1.20
  -3   1   1   18.64    1.16
  -3   1   1   21.42    1.54
  -3   1   0  218.05    7.46
   3  -1   0  213.04    7.56
   3  -1   0  210.15    7.40
  -3   1   0  209.72    7.68
   3  -1   1 1806.64   51.92
   3  -1   1 1810.03   51.89
  -3   1  -1 1780.33   52.09
   3  -1   2   39.19    2.66
   3  -1   2   36.59    2.68
  -3   1  -2   42.95    3.23
   3  -1   2   39.67    2.92
   3  -1   2   42.76    3.04
   3  -1   3 1303.57   40.82
   3  -1   3 1309.63   40.81
   3  -1   4   84.40    5.06
   3  -1   4   79.49    5.02
   3  -1   5 1433.41   46.79
   3  -1   5 1424.62   46.84
  -3   1  -6  117.23    7.06
   3  -1   6  110.99    6.75
  -3   1  -7  360.52   15.28
   3  -1   7  361.15   14.99
  -3   1  -8  479.68   19.74
   3  -1   8  523.92   19.92
  -3   1  -9   76.49    6.26
   3  -1   9   67.57    5.88
  -3   1 -10  237.05   12.58
   3  -1  10  260.12   12.88
  -3   1 -11   39.00    4.66
   3  -1  11   38.23    4.83
  -3   1 -11   43.37    4.98
  -3   1 -12   30.93    4.17
   3  -1  12   39.66    4.91
  -3   1 -12   29.53    4.17
   3  -1  13   18.91    3.61
  -3   1 -13   15.00    2.98
  -3   1 -14   20.35    3.17
  -3   1 -14   22.73    3.15
   3  -1  14   23.20    3.44
   3  -1  15   29.08    3.27
  -3   1 -15   26.61    2.91
   3  -1  16   70.12    4.31
  -3   0  18    1.41    1.16
  -3   0  17   30.54    3.54
   3   0 -17   17.46    4.45
  -3   0  16   75.62    6.03
  -3   0  16   64.56    5.02
  -3   0  15    0.50    1.77
   3   0 -15    3.67    3.09
  -3   0  15    2.25    1.70
  -3   0  15    0.99    1.83
   3   0 -14   -0.44    3.00
  -3   0  14    0.52    1.87
  -3   0  14    2.84    1.79
  -3   0  13  529.39   21.84
  -3   0  12  207.25   11.27
  -3   0  12  229.78   11.37
  -3   0  11   18.84    3.06
  -3   0  11   19.40    3.00
  -3   0  10   12.65    2.48
   3   0 -10   17.28    2.60
  -3   0   9   14.25    2.34
   3   0  -9   12.69    2.14
  -3   0   8  291.73   11.85
   3   0  -8  321.03   11.75
  -3   0   8  285.03   11.51
  -3   0   7  138.76    6.32
   3   0  -7  130.75    6.34
  -3   0   7  131.85    6.09
   3   0  -6   87.89    4.78
   3   0  -6   93.21    4.79
  -3   0   6   93.60    4.62
   3   0  -6   98.97    4.43
  -3   0   6   94.60    4.51
  -3   0   5  282.67    9.80
   3   0  -5  288.43    9.67
  -3   0   5  266.85    9.77
   3   0  -5  266.08   10.22
  -3   0   4 2703.04   82.21
   3   0  -4 2893.59   83.21
   3   0  -4 2741.57   82.94
   3   0  -4 2777.97   82.08
  -3   0   4 2739.63   82.31
  -3   0   4 2765.06   82.19
   3   0  -3 1869.01   52.78
   3   0  -3 1765.79   52.98
   3   0  -3 1803.32   53.08
  -3   0   3 1661.14   52.05
   3   0  -3 1823.23   52.16
  -3   0   3 1705.43   52.17
  -3   0   3 1786.20   52.22
  -3   0   2  148.28    5.54
   3   0  -2  148.73    6.24
   3   0  -2  165.92    5.95
  -3   0   2  157.33    5.57
  -3   0   2  154.71    5.57
   3   0  -2  171.24    7.18
   3   0  -2  171.35    5.73
  -3   0   1  182.32    6.59
   3   0  -1  171.41    6.21
  -3   0   1  182.59    6.42
  -3   0   1  188.83    6.44
   3   0  -1  187.89    7.69
   3   0  -1  196.91    6.58
   3   0  -1  195.70    8.28
   3   0  -1  201.66    7.37
  -3   0   0   98.12    4.06
   3   0   0   99.41    4.31
   3   0   0  100.17    4.33
   3   0   0   97.60    4.26
   3   0   0   98.73    5.29
  -3   0   0  107.73    4.49
   3   0   0  100.74    3.94
   3   0   0   99.47    5.07
   3   0   0  108.20    6.21
   3   0   0   85.23    4.38
  -3   0  -1 1049.84   32.54
   3   0   1 1135.89   32.20
   3   0   1  943.28   32.96
   3   0   1  988.66   32.39
   3   0   1 1085.75   32.38
   3   0   1  874.85   35.70
   3   0   1 1066.55   32.34
   3   0   1 1074.99   33.78
   3   0   2  207.31    8.86
   3   0   2  188.61   10.56
   3   0   2  212.61    8.37
   3   0   2  215.90    8.38
   3   0   2  174.82    8.84
   3   0   3 2014.37   62.77
   3   0   3 2290.04   63.07
   3   0   3 2165.74   65.20
   3   0   3 2260.69   63.03
   3   0   3 2040.61   64.85
   3   0   4  346.18   13.54
   3   0   4  317.30   14.18
  -3   0  -5 3399.40   99.24
   3   0   5 3138.55   97.89
  -3   0  -6  283.05   12.72
  -3   0  -7    0.62    1.69
   3   0   7   -0.37    1.78
  -3   0  -8  165.70    9.59
   3   0   8  172.74    9.44
  -3   0  -9   28.33    4.00
   3   0   9   33.19    4.10
   3   0  10    1.77    2.07
  -3   0 -11  201.27   11.53
   3   0  11  218.54   12.03
  -3   0 -11  201.04   11.59
  -3   0 -12   83.79    6.87
  -3   0 -12  102.03    7.56
  -3   0 -13   55.36    5.41
  -3   0 -13   59.09    5.44
   3   0  13   61.59    5.63
  -3   0 -14   75.58    5.79
  -3   0 -14   78.73    5.74
   3   0  14   78.90    5.80
  -3   0 -15    3.26    1.39
   3   0  15    3.33    1.43
   3   1 -17   14.93    4.54
  -3  -1  17   24.28    3.10
   3   1 -16   23.24    5.62
  -3  -1  16   21.52    3.36
   3   1 -16    8.97    3.89
  -3  -1  15   18.98    2.92
  -3  -1  15   13.53    3.02
  -3  -1  15   16.19    3.18
   3   1 -15   17.50    4.66
  -3  -1  14   16.54    3.29
  -3  -1  14   26.43    3.60
   3   1 -14   20.16    5.00
  -3  -1  13  347.53   16.12
  -3  -1  13  383.73   16.06
   3   1 -13  332.37   19.88
  -3  -1  12  209.85   11.16
  -3  -1  12  215.11   10.96
   3   1 -12  224.51   14.63
  -3  -1  11  139.66    8.43
  -3  -1  11  154.84    8.61
   3   1 -11  163.43   11.53
  -3  -1  10   57.58    4.73
  -3  -1  10   64.75    4.95
   3   1 -10   62.18    6.70
   3   1  -9  482.12   20.80
  -3  -1   8  366.57   14.42
   3   1  -8  472.19   17.97
   3   1  -7  172.54    8.05
   3   1  -7  192.12    9.64
   3   1  -7  161.21    8.58
   3   1  -7  177.92    6.88
  -3  -1   7  180.57    7.39
   3   1  -7  180.95    8.30
  -3  -1   7  169.48    7.34
   3   1  -6    1.63    1.32
   3   1  -6    0.34    1.13
  -3  -1   6    1.65    0.92
  -3  -1   6    0.58    0.93
   3   1  -6    1.87    1.33
   3   1  -6    2.30    2.32
   3   1  -6    0.05    0.67
   3   1  -5  240.99    8.07
   3   1  -5  233.00    9.57
   3   1  -5  238.17    9.29
   3   1  -5  254.00   10.13
   3   1  -5  242.93    9.79
  -3  -1   5  224.62    8.28
  -3  -1   5  233.38    8.37
   3   1  -4 3304.37   94.74
   3   1  -4 3156.29   96.50
   3   1  -4 3300.32   96.51
  -3  -1   4 3106.40   94.94
   3   1  -4 3210.97   96.67
   3   1  -4 3279.10   96.53
  -3  -1   4 3045.11   94.99
   3   1  -4 3437.13   98.35
   3   1  -4 3391.88   96.34
   3   1  -3  657.93   22.36
  -3  -1   3  524.96   16.92
   3   1  -3  556.00   18.50
   3   1  -3  558.67   18.63
   3   1  -3  617.07   19.90
   3   1  -3  595.98   17.01
   3   1  -3  591.36   18.46
   3   1  -3  555.92   17.77
   3   1  -3  557.07   18.22
  -3  -1   3  485.77   16.68
   3   1  -3  547.83   25.43
  -3  -1   2  175.65    6.16
   3   1  -2  201.16    9.36
   3   1  -2  179.18    7.76
   3   1  -2  204.69    8.59
  -3  -1   2  180.09    6.17
   3   1  -2  189.05    8.46
   3   1  -2  184.08    6.09
   3   1  -2  185.85    6.10
   3   1  -2  166.04    6.83
   3   1  -2  179.84    7.19
   3   1  -2  195.53    7.71
   3   1  -2  179.83    6.89
   3   1  -2  167.49    7.43
  -3  -1   2  170.32    6.12
   3   1  -2  185.51   10.46
   3   1  -2  155.89   11.87
   3   1  -1  623.58   26.19
   3   1  -1  768.19   25.31
   3   1  -1  755.58   23.79
   3   1  -1  848.71   27.11
  -3  -1   1  719.42   21.93
   3   1  -1  686.43   22.04
   3   1  -1  699.72   22.86
   3   1  -1  723.27   23.61
   3   1  -1  691.56   22.06
   3   1  -1  700.65   22.82
   3   1  -1  749.95   23.73
   3   1  -1  720.41   22.79
   3   1  -1  870.07   24.72
  -3  -1   1  713.33   22.15
   3   1  -1  752.81   24.54
   3   1  -1  675.23   29.22
   3   1   0 1853.19   51.72
   3   1   0 1614.85   50.06
   3   1   0 1669.05   48.16
   3   1   0 1621.39   48.29
   3   1   0 1556.38   46.49
   3   1   0 1453.97   47.17
   3   1   0 1608.55   47.86
   3   1   0 1781.85   48.35
  -3  -1   0 1650.68   47.57
   3   1   0 1484.38   54.39
   3   1   0 1482.88   47.19
   3   1   0 1637.12   48.54
   3   1   1   77.42    4.68
   3   1   1   77.93    7.99
   3   1   1   77.21    5.70
   3   1   1   81.17    4.57
   3   1   1   73.80    3.93
   3   1   1   77.23    5.73
   3   1   1   71.10    3.90
   3   1   2   10.87    4.17
   3   1   2   14.51    3.29
   3   1   2   18.26    3.27
   3   1   2   13.74    3.63
   3   1   2   16.50    2.56
   3   1   2   13.91    2.06
   3   1   3  240.37   13.59
   3   1   3  204.73   11.86
   3   1   3  234.47   12.11
   3   1   3  249.58   10.14
   3   1   3  247.62   11.47
   3   1   4   45.77    3.60
   3   1   4   36.86    5.10
   3   1   4   46.13    4.76
  -3  -1  -4   48.25    4.38
  -3  -1  -5 1028.93   31.18
   3   1   5  928.97   29.40
  -3  -1  -6   35.75    4.11
  -3  -1  -7   73.68    6.04
   3   1   7   73.36    5.53
  -3  -1  -8  197.83   10.89
   3   1   8  197.87   10.39
  -3  -1  -9  410.45   18.71
   3   1   9  468.71   19.09
   3   1  10  154.90   10.00
  -3  -1 -11  149.08    9.86
   3   1  11  164.31   10.24
  -3  -1 -11  149.76    9.74
   3   1  12   73.76    6.14
  -3  -1 -12   63.65    6.00
  -3  -1 -13   31.48    3.82
  -3  -1 -13   32.87    4.06
   3   1  13   26.07    3.52
  -3  -1 -14   30.77    3.44
  -3  -1 -14   34.02    3.71
   3   1  14   27.54    3.15
  -3  -1 -15   16.76    2.19
   3   2 -18   23.17    3.88
  -3  -2  17   88.91    5.70
   3   2 -17   74.05    8.00
  -3  -2  16    8.01    2.37
   3   2 -16   13.08    4.82
   3   2 -16    5.15    3.20
  -3  -2  15   82.42    5.82
   3   2 -15   57.61    7.83
  -3  -2  15   80.92    6.36
  -3  -2  15   71.62    5.92
   3   2 -15   69.34    9.67
   3   2 -14    5.60    3.32
  -3  -2  14    5.88    2.07
  -3  -2  14    2.93    1.53
  -3  -2  13   43.75    4.43
   3   2 -13   35.34    6.23
  -3  -2  13   39.32    4.45
   3   2 -13   36.78    6.48
  -3  -2  12   83.26    6.11
   3   2 -12   78.98    8.35
  -3  -2  12   74.22    5.93
   3   2 -12   90.98    9.61
   3   2 -11   26.30    5.01
  -3  -2  11   34.10    3.79
  -3  -2  11   26.29    3.35
   3   2 -10    9.08    3.36
  -3  -2  10    6.74    1.86
  -3  -2  10    7.10    1.88
   3   2  -9 1120.78   40.18
   3   2  -8  760.45   26.60
  -3  -2   8  721.31   24.84
   3   2  -7  200.45   10.19
   3   2  -7  190.54    9.13
   3   2  -7  196.31   10.32
   3   2  -7  227.26   10.80
   3   2  -7  215.86    9.55
  -3  -2   7  186.05    7.76
   3   2  -7  193.64    9.30
   3   2  -6  280.64   11.85
   3   2  -6  269.39   11.64
   3   2  -6  317.05   12.80
   3   2  -6  314.86   12.10
   3   2  -6  304.71   13.73
  -3  -2   6  274.15    9.98
   3   2  -6  294.97   12.20
  -3  -2   5   22.11    1.76
   3   2  -5   24.43    5.16
  -3  -2   5   21.50    1.65
   3   2  -5   23.02    3.49
   3   2  -5   26.53    3.00
   3   2  -5   24.99    2.90
   3   2  -5   25.22    2.81
  -3  -2   5   21.55    1.58
   3   2  -5   21.22    2.68
   3   2  -4  420.50   16.25
   3   2  -4  413.44   19.83
   3   2  -4  401.53   14.82
   3   2  -4  460.69   17.61
   3   2  -4  420.87   14.81
   3   2  -4  395.92   14.86
   3   2  -4  428.88   14.49
  -3  -2   4  381.59   12.59
   3   2  -4  436.39   22.70
   3   2  -4  400.01   19.26
  -3  -2   4  371.76   12.61
  -3  -2   3  122.27    4.46
   3   2  -3  125.88    6.32
   3   2  -3  139.31    7.91
   3   2  -3  134.60    8.40
   3   2  -3  122.57   11.79
   3   2  -3  125.90   10.31
   3   2  -3  125.41    7.26
   3   2  -3  122.56   10.00
   3   2  -3  123.90    6.28
   3   2  -3  125.66    6.33
   3   2  -3  118.92    6.41
   3   2  -3  130.18    5.93
   3   2  -3  142.40    8.41
   3   2  -3  122.30    6.18
   3   2  -3  132.55    9.80
  -3  -2   3  116.83    4.42
  -3  -2   3  110.75    4.41
  -3  -2   2  229.10    7.28
   3   2  -2  241.56   10.46
   3   2  -2  239.46   12.82
   3   2  -2  223.14    9.38
  -3  -2   2  197.06    7.11
   3   2  -2  219.43    8.75
   3   2  -2  250.75   11.03
   3   2  -2  222.82   15.40
   3   2  -2  217.26   13.48
   3   2  -2  220.54   10.33
   3   2  -2  212.37   13.15
   3   2  -2  219.12    9.34
   3   2  -2  230.00    9.13
   3   2  -2  206.39    8.64
   3   2  -2  214.83    9.66
   3   2  -2  231.94   11.33
   3   2  -1 1300.67   41.43
   3   2  -1 1374.92   45.03
   3   2  -1 1272.34   40.33
   3   2  -1 1310.62   41.00
  -3  -2   1 1254.39   38.77
   3   2  -1 1435.57   41.90
   3   2  -1 1313.73   40.21
   3   2  -1 1240.14   40.23
   3   2  -1 1257.24   41.03
   3   2  -1 1311.74   46.18
   3   2  -1 1276.36   45.64
   3   2  -1 1349.86   42.43
   3   2  -1 1358.70   43.44
   3   2  -1 1119.46   47.98
   3   2   0 5445.33  169.38
   3   2   0 5468.15  169.06
   3   2   0 5516.34  163.71
   3   2   0 5678.78  164.26
   3   2   0 5408.47  166.62
   3   2   0 5298.00  172.64
  -3  -2   0 5504.04  162.67
   3   2   0 5900.15  167.99
   3   2   0 5513.99  164.55
   3   2   0 5647.02  164.58
   3   2   1 1178.75   43.73
   3   2   1 1086.00   38.38
   3   2   1 1195.82   36.65
   3   2   1 1272.22   39.42
   3   2   1 1055.67   33.39
   3   2   2  143.17   11.24
   3   2   2  120.30    8.70
   3   2   2  118.29    5.31
   3   2   2  152.98    9.15
  -3  -2  -3   27.92    3.34
   3   2   3   24.44    5.59
   3   2   3   14.24    3.97
   3   2   3   23.66    4.19
   3   2   3   29.31    3.71
   3   2   3   17.16    3.69
   3   2   3   21.32    4.06
   3   2   3   21.45    2.19
   3   2   4  194.16   13.09
   3   2   4  234.89    9.77
   3   2   5    6.40    1.69
  -3  -2  -5    7.53    2.34
  -3  -2  -6   60.18    5.33
   3   2   6   49.80    4.30
  -3  -2  -7   72.11    6.16
   3   2   7   78.26    5.84
  -3  -2  -8  338.74   16.30
   3   2   8  386.00   16.31
   3   2   9  759.13   29.22
  -3  -2 -10   34.75    4.71
   3   2  10   37.56    4.47
  -3  -2 -11    3.07    2.20
  -3  -2 -11    4.41    2.25
  -3  -2 -12   61.09    5.65
   3   2  12   57.66    5.09
  -3  -2 -12   55.33    5.41
  -3  -2 -13   11.92    2.55
  -3  -2 -13   13.92    2.78
  -3  -2 -14   -0.69    1.23
  -3  -2 -15   30.57    2.62
   3   3 -18   24.66    3.94
   3   3 -17   34.93    5.67
   3   3 -17   34.19    5.58
  -3  -3  16   18.87    2.91
   3   3 -16   27.73    5.55
   3   3 -16   20.15    4.50
  -3  -3  15   60.91    5.23
   3   3 -15   76.63    9.58
   3   3 -14   46.95    6.95
   3   3 -14   52.93    9.04
   3   3 -14   42.53    6.88
   3   3 -13   72.11   10.43
   3   3 -13   74.82    8.75
  -3  -3  13   70.01    5.94
   3   3 -12   77.47    9.22
   3   3 -12   46.78    8.73
   3   3 -11  122.11   11.39
   3   3 -11   85.80   10.92
   3   3 -11  109.15    9.77
   3   3 -10   63.44    8.39
   3   3 -10   49.18    8.19
   3   3 -10   53.98    6.47
   3   3  -9  532.37   26.25
   3   3  -9  497.57   24.93
   3   3  -8  207.49   14.88
   3   3  -8  209.85   12.10
   3   3  -8  255.55   12.71
   3   3  -8  243.80   11.60
   3   3  -8  219.25   15.25
   3   3  -8  167.74   13.43
   3   3  -8  218.92   10.93
   3   3  -7  159.55    8.79
   3   3  -7  172.84    9.82
   3   3  -7  177.39    9.28
   3   3  -7  161.28    8.88
   3   3  -7  169.35   10.10
   3   3  -7  169.87   12.31
   3   3  -7  170.68   10.42
   3   3  -6   16.00    2.79
   3   3  -6   17.90    2.83
   3   3  -6   19.00    2.77
   3   3  -6   16.80    4.34
   3   3  -6   13.00    2.69
   3   3  -6   19.57    3.19
   3   3  -6   16.50    4.31
   3   3  -6   16.88    3.70
   3   3  -6   16.38    5.11
   3   3  -5  835.39   36.77
   3   3  -5  899.12   32.24
   3   3  -5  898.47   36.88
   3   3  -5  968.78   33.97
   3   3  -5  904.33   30.49
   3   3  -5  933.46   40.51
   3   3  -5  912.89   31.35
   3   3  -5  855.89   30.49
   3   3  -5  809.63   33.53
   3   3  -5  960.09   30.46
   3   3  -5  978.93   33.88
   3   3  -5  943.23   31.09
   3   3  -5  880.72   30.47
   3   3  -5  759.28   35.01
   3   3  -4  385.66   16.82
   3   3  -4  404.78   21.22
   3   3  -4  389.31   20.65
   3   3  -4  431.74   19.07
   3   3  -4  372.70   15.29
   3   3  -4  417.27   16.23
   3   3  -4  416.67   17.95
   3   3  -4  395.41   23.53
   3   3  -4  395.66   15.63
   3   3  -4  407.75   16.04
   3   3  -4  397.05   15.80
   3   3  -4  396.22   18.35
   3   3  -4  398.06   15.20
   3   3  -4  440.37   18.98
   3   3  -4  429.80   18.74
   3   3  -4  395.00   15.73
   3   3  -4  379.30   20.14
   3   3  -3    5.21    2.35
   3   3  -3    4.22    4.69
   3   3  -3    4.32    3.27
   3   3  -3    4.59    2.08
   3   3  -3    5.69    3.05
   3   3  -3    4.83    1.92
   3   3  -3    2.34    5.02
   3   3  -3    0.40    3.83
   3   3  -3    5.26    1.88
   3   3  -3    1.86    1.59
   3   3  -3    0.50    1.68
   3   3  -3    4.21    3.06
   3   3  -3    3.28    1.59
   3   3  -3    4.86    3.31
   3   3  -3    4.75    2.94
   3   3  -3    5.29    2.04
   3   3  -3    7.23    3.99
   3   3  -2  489.63   19.73
   3   3  -2  496.21   19.03
   3   3  -2  457.73   17.67
   3   3  -2  490.06   19.02
   3   3  -2  485.42   21.97
   3   3  -2  506.75   18.33
   3   3  -2  511.56   18.55
   3   3  -2  485.60   18.41
   3   3  -2  559.75   20.35
   3   3  -2  504.42   17.85
   3   3  -2  513.81   22.79
   3   3  -2  538.71   21.58
   3   3  -2  487.85   21.76
   3   3  -2  454.92   26.35
   3   3  -2  496.07   23.54
   3   3  -2  504.88   24.08
   3   3  -2  505.34   19.89
   3   3  -1  596.65   20.92
   3   3  -1  601.95   21.34
   3   3  -1  579.05   25.88
   3   3  -1  572.83   26.20
   3   3  -1  608.56   23.14
   3   3  -1  575.42   20.78
   3   3  -1  586.15   21.66
   3   3  -1  504.91   24.25
   3   3  -1  599.74   20.62
   3   3  -1  560.00   29.20
   3   3  -1  517.88   24.21
   3   3  -1  611.40   24.12
   3   3  -1  606.30   22.23
   3   3  -1  619.01   22.33
   3   3  -1  652.04   25.92
   3   3   0 2265.44   65.59
   3   3   0 2214.15   64.57
   3   3   0 2141.09   65.31
   3   3   0 1639.33   67.42
  -3  -3   0 1716.40   62.54
   3   3   0 2372.17   70.12
   3   3   0 2166.63   68.14
   3   3   0 2220.00   70.81
   3   3   0 2192.70   66.97
   3   3   0 2315.56   70.81
   3   3   0 1649.30   67.03
   3   3   0 2253.53   64.43
   3   3   0 2146.76   75.37
  -3  -3   0 2160.93   62.27
   3   3   1  582.31   28.98
   3   3   1  527.63   23.46
   3   3   1  424.96   22.66
   3   3   1  593.81   21.71
   3   3   1  651.10   21.73
   3   3   1  452.52   22.90
   3   3   1  607.87   25.61
   3   3   1  588.70   25.12
   3   3   1  647.58   24.90
   3   3   2  236.27   13.15
   3   3   2  221.95   16.04
  -3  -3  -2  200.80    9.43
   3   3   2  262.51   11.54
   3   3   2  185.28   12.23
   3   3   2  187.58   12.40
   3   3   2  185.87   12.36
   3   3   3   77.98    9.59
   3   3   3   75.38    7.31
  -3  -3  -3   79.93    5.48
   3   3   3   93.47    6.86
  -3  -3  -4 1189.85   38.93
   3   3   4 1398.60   42.08
  -3  -3  -5  277.82   12.93
   3   3   5  343.35   15.60
  -3  -3  -6   45.11    4.73
   3   3   6   54.26    6.18
   3   3   7   19.60    4.17
  -3  -3  -7   18.53    3.31
   3   3   8  145.79   10.98
  -3  -3  -8  136.96    9.16
   3   3   9  293.74   16.63
  -3  -3  -9  291.35   14.75
   3   3  10    3.22    2.97
  -3  -3 -10    0.78    2.02
  -3  -3 -11   12.15    2.87
  -3  -3 -12  105.65    7.25
  -3  -3 -12  110.26    7.48
  -3  -3 -13  127.85    7.17
  -3  -3 -13  118.41    7.19
   3   3  14   16.75    2.80
  -3  -3 -14   21.80    2.48
   3   4 -18    0.31    1.33
   3   4 -17    8.89    3.27
   3   4 -16    2.75    3.08
   3   4 -16    1.58    2.66
   3   4 -16    3.44    3.46
   3   4 -15   -1.26    3.00
   3   4 -15    0.77    2.57
   3   4 -15    2.93    3.91
   3   4 -14  139.58   11.97
   3   4 -14  168.13   14.87
   3   4 -13  191.70   14.05
   3   4 -13  201.76   15.13
   3   4 -12   92.67    9.63
   3   4 -12   91.78   11.65
   3   4 -11  330.70   18.20
   3   4 -11  344.61   20.37
   3   4 -10   29.41    5.18
   3   4 -10   20.50    6.28
   3   4 -10   14.31    4.97
   3   4  -9   24.25    6.33
   3   4  -9   32.98    4.37
   3   4  -9   24.45    5.99
   3   4  -9   31.39    6.71
   3   4  -9   41.75    5.69
   3   4  -9   43.35    5.44
   3   4  -8   85.95    7.60
   3   4  -8   63.35    8.17
   3   4  -8   78.86    6.41
   3   4  -8   74.03    9.12
   3   4  -8   81.56    9.73
   3   4  -8   83.57    6.56
   3   4  -7    4.59    2.04
   3   4  -7    5.79    3.70
   3   4  -7    9.18    2.76
   3   4  -7    6.02    2.69
   3   4  -7    3.63    2.78
   3   4  -7   10.87    4.78
   3   4  -7    7.83    4.20
   3   4  -7    6.76    3.00
   3   4  -6  228.62   12.08
   3   4  -6  227.06   11.18
   3   4  -6  204.67   10.75
   3   4  -6  216.93   18.04
   3   4  -6  204.48   12.13
   3   4  -6  198.89   15.45
   3   4  -6  233.40   13.52
   3   4  -6  170.30   14.18
   3   4  -6  224.79   14.05
   3   4  -6  208.11   10.84
   3   4  -6  219.94   11.60
   3   4  -6  228.13   11.39
   3   4  -5 2313.74   73.57
   3   4  -5 2415.91   87.11
   3   4  -5 2307.44   82.71
   3   4  -5 2295.51   75.76
   3   4  -5 2254.67   81.81
   3   4  -5 2635.38   78.96
   3   4  -5 2237.11   73.51
   3   4  -5 2508.83   78.36
   3   4  -5 2440.50   74.72
   3   4  -5 2349.96   74.83
   3   4  -5 2361.86   74.22
   3   4  -4  791.53   28.58
   3   4  -4  814.88   31.61
   3   4  -4  792.72   27.83
   3   4  -4  770.43   38.72
   3   4  -4  754.42   35.37
   3   4  -4  771.83   29.88
   3   4  -4  766.35   34.97
   3   4  -4  901.33   33.17
   3   4  -4  821.80   29.82
   3   4  -4  788.22   28.08
   3   4  -4  791.85   29.12
   3   4  -4  823.73   31.93
   3   4  -4  774.62   28.57
   3   4  -4  825.36   28.64
   3   4  -3  211.22   10.94
   3   4  -3  248.74   12.98
   3   4  -3  228.51   10.40
   3   4  -3  203.32   17.85
   3   4  -3  209.40   15.19
   3   4  -3  202.95   15.33
   3   4  -3  226.15   12.18
   3   4  -3  207.88   11.27
   3   4  -3  197.39   13.33
   3   4  -3  201.68   10.43
   3   4  -3  225.62   11.50
   3   4  -3  221.24   13.43
   3   4  -3  220.89   10.84
   3   4  -3  228.30   10.81
   3   4  -2  251.14   11.91
   3   4  -2  247.44   11.01
   3   4  -2  198.30   18.01
   3   4  -2  252.19   12.41
   3   4  -2  236.99   11.03
   3   4  -2  247.67   12.28
   3   4  -2  233.73   14.73
   3   4  -2  249.55   11.49
   3   4  -2  230.38   11.20
   3   4  -2  236.69   15.86
   3   4  -2  241.40   12.95
   3   4  -2  244.92   11.56
   3   4  -1    6.55    2.24
   3   4  -1    5.68    1.96
   3   4  -1    3.53    5.52
   3   4  -1    4.25    4.06
   3   4  -1    5.19    2.99
   3   4  -1    7.40    2.20
   3   4  -1    2.40    3.90
   3   4  -1    5.16    2.38
   3   4  -1    9.73    2.32
   3   4  -1    9.42    4.62
   3   4  -1    7.50    2.20
   3   4  -1    6.85    2.63
   3   4   0   51.27    5.46
   3   4   0   39.08    6.03
   3   4   0   43.83    4.38
   3   4   0   49.28    5.10
   3   4   0   65.42    8.12
   3   4   0   45.13    5.67
   3   4   0   44.15    6.12
   3   4   0   46.89    6.91
   3   4   0   52.82    4.65
   3   4   0   39.12    8.59
   3   4   1  321.73   17.98
   3   4   1  380.88   15.97
   3   4   1  325.20   22.52
   3   4   1  364.25   15.47
   3   4   1  336.81   15.92
   3   4   1  364.43   19.69
   3   4   1  355.30   19.16
   3   4   1  368.51   16.87
   3   4   2   30.50    7.31
   3   4   2   15.86    4.50
   3   4   2   25.11    5.28
   3   4   2   19.38    4.69
   3   4   2   28.64    5.71
   3   4   2   26.55    4.05
   3   4   3  459.73   22.11
   3   4   3  579.19   20.94
   3   4   3  466.67   22.46
   3   4   3  357.51   21.06
  -3  -4  -3  374.67   16.37
   3   4   3  510.06   27.41
   3   4   4 1222.71   55.34
   3   4   4 1874.52   54.99
   3   4   5  157.11   13.32
  -3  -4  -5  179.91   10.02
  -3  -4  -6   85.79    6.75
   3   4   6  106.14    9.01
   3   4   7   11.45    4.26
   3   4   7   13.72    3.99
  -3  -4  -7    8.27    2.45
   3   4   8    8.85    3.65
  -3  -4  -8    5.66    2.36
   3   4   9    1.85    2.82
  -3  -4  -9    4.82    2.15
   3   4  10    1.67    2.60
  -3  -4 -10    1.92    1.92
  -3  -4 -11   11.37    2.54
  -3  -4 -11    7.06    2.34
  -3  -4 -12  120.84    7.34
  -3  -4 -12  135.02    7.47
   3   4  13  117.70    7.85
  -3  -4 -13  136.40    6.80
   3   5 -17   12.67    3.28
   3   5 -16   39.91    6.02
   3   5 -15   14.32    4.78
   3   5 -15    6.14    3.68
   3   5 -15   10.05    3.65
   3   5 -14   90.28   10.54
   3   5 -14   62.02    7.36
   3   5 -14   76.79    8.64
   3   5 -13  135.86   14.07
   3   5 -13  129.82   12.32
   3   5 -13  127.55   10.93
   3   5 -13  156.24   13.04
   3   5 -13  158.16   12.39
   3   5 -12   49.21    8.81
   3   5 -12   48.04    7.63
   3   5 -12   56.83    8.59
   3   5 -12   50.74    6.92
   3   5 -12   61.87    7.84
   3   5 -11   88.94   11.21
   3   5 -11   96.59   10.37
   3   5 -11   94.87   10.85
   3   5 -11   96.63    9.15
   3   5 -11   96.54    9.67
   3   5 -10   34.64    5.81
   3   5 -10   27.53    5.67
   3   5 -10   25.34    6.74
   3   5 -10   32.60    6.62
   3   5 -10   34.50    5.35
   3   5  -9   28.91    7.12
   3   5  -9   25.82    6.38
   3   5  -9   47.91    5.43
   3   5  -9   45.97    5.71
   3   5  -9   43.02    8.03
   3   5  -9   47.44    6.74
   3   5  -9   47.95    6.45
   3   5  -9   45.70    5.84
   3   5  -9   56.36    6.69
   3   5  -8  160.16   11.81
   3   5  -8  192.82   11.60
   3   5  -8  116.51   11.90
   3   5  -8  180.24   10.84
   3   5  -8  173.62   11.13
   3   5  -8  192.91   12.21
   3   5  -8  166.87   12.14
   3   5  -8  180.04   10.79
   3   5  -8  165.21   14.16
   3   5  -8  142.36   13.83
   3   5  -8  184.90   12.17
   3   5  -7  303.29   15.16
   3   5  -7  314.11   16.28
   3   5  -7  305.18   14.70
   3   5  -7  214.81   16.33
   3   5  -7  294.76   14.60
   3   5  -7  299.13   14.88
   3   5  -7  311.69   17.65
   3   5  -7  334.14   16.25
   3   5  -7  310.85   17.08
   3   5  -7  290.92   18.31
   3   5  -7  326.69   17.38
   3   5  -7  216.97   17.70
   3   5  -6  125.70    9.59
   3   5  -6  113.94   13.03
   3   5  -6  112.48   12.50
   3   5  -6  112.88    9.33
   3   5  -6  139.60   10.91
   3   5  -6  123.66    9.24
   3   5  -6  141.02    8.89
   3   5  -6  106.78   10.49
   3   5  -6  113.66    8.17
   3   5  -6  134.05    8.72
   3   5  -6  141.46   11.26
   3   5  -6  139.51    9.50
   3   5  -6  131.58   10.81
   3   5  -6  120.06    8.19
   3   5  -6  144.07   15.80
   3   5  -6   90.98   11.07
   3   5  -5  928.98   33.53
   3   5  -5  955.07   33.11
   3   5  -5  889.22   36.85
   3   5  -5  936.08   37.03
   3   5  -5 1060.31   38.60
   3   5  -5  922.84   35.08
   3   5  -5  995.58   38.53
   3   5  -5  883.22   41.68
   3   5  -5  882.40   41.00
   3   5  -4  464.33   26.41
   3   5  -4  550.10   25.45
   3   5  -4  591.79   26.86
   3   5  -4  551.45   24.49
   3   5  -4  599.03   26.60
   3   5  -4  532.36   23.02
   3   5  -4  490.09   27.89
   3   5  -4  490.34   28.31
   3   5  -4  524.66   21.72
   3   5  -3  296.58   14.41
   3   5  -3  265.05   18.21
   3   5  -3  318.54   17.58
   3   5  -3  300.07   18.24
   3   5  -3  302.99   16.04
   3   5  -3  309.34   15.23
   3   5  -3  299.58   18.10
   3   5  -3  276.57   14.76
   3   5  -3  304.08   14.34
   3   5  -3  298.66   19.80
   3   5  -3  279.89   19.83
   3   5  -2  111.45    7.95
   3   5  -2  114.79   11.21
   3   5  -2  108.40    9.75
   3   5  -2  109.79   10.80
   3   5  -2  106.71    8.65
   3   5  -2   98.24    7.98
   3   5  -2   98.46    9.94
   3   5  -2  106.32    8.21
   3   5  -2   97.31    7.31
   3   5  -2  107.46   11.30
   3   5  -2  101.01   11.55
   3   5  -1  566.62   22.84
   3   5  -1  560.30   27.97
   3   5  -1  551.32   25.89
   3   5  -1  441.14   25.16
   3   5  -1  589.64   23.59
   3   5  -1  628.30   24.35
   3   5  -1  465.85   25.45
   3   5  -1  533.10   21.54
   3   5  -1  535.75   22.90
   3   5  -1  535.24   21.71
   3   5  -1  562.99   28.02
   3   5  -1  551.64   28.26
   3   5   0  135.72   12.22
   3   5   0  109.23   10.34
   3   5   0   81.47    9.68
   3   5   0  118.83   11.71
   3   5   0   97.72   10.67
   3   5   0   83.33    9.62
   3   5   0  124.03    8.15
   3   5   0  126.01    9.08
   3   5   0  107.63    8.69
   3   5   0  119.38    8.52
   3   5   1  248.50   13.88
   3   5   1  233.22   12.17
   3   5   1  145.65   13.09
   3   5   1  189.09   14.43
   3   5   1  179.93   13.82
   3   5   1  223.70   16.06
   3   5   1  239.25   16.27
   3   5   1  190.45   13.58
   3   5   1  240.41   16.28
   3   5   2  133.77   15.03
   3   5   2  157.75   10.26
   3   5   2  141.60   12.09
   3   5   2  113.50   11.12
   3   5   2  143.27    9.72
   3   5   2  128.23   11.72
   3   5   2  151.14   11.09
   3   5   2  135.36   11.86
   3   5   3  148.42   10.20
   3   5   3  120.77   11.26
   3   5   3  125.10    9.48
   3   5   3  139.51   11.76
   3   5   3   96.24   10.45
   3   5   3  116.37   10.05
   3   5   3  138.74   14.76
   3   5   4  346.16   21.88
   3   5   4  395.31   21.16
   3   5   4  370.70   19.20
   3   5   5    3.95    3.58
   3   5   5    5.67    3.18
   3   5   5    0.76    2.84
   3   5   5    1.37    3.12
   3   5   6   67.61    9.27
   3   5   6   62.44    7.35
   3   5   7    6.08    4.03
   3   5   7   10.88    3.94
   3   5   7   14.41    4.08
   3   5   7   12.20    4.27
   3   5   8  186.05   13.52
   3   5   8  162.72   13.56
   3   5   8  250.98   14.62
  -3  -5  -8  235.84   12.15
  -3  -5  -9   26.51    3.89
   3   5   9   35.22    5.25
   3   5  10   -1.69    2.99
  -3  -5 -10    0.99    1.50
  -3  -5 -10    1.61    1.52
  -3  -5 -11   -0.32    1.31
   3   5  11    0.28    2.00
  -3  -5 -12   29.54    2.95
   3   5  12   20.48    3.56
  -3  -5 -12   22.13    2.52
   3   6 -17    8.73    2.60
   3   6 -16   74.20    7.31
   3   6 -16   57.10    6.90
   3   6 -15    9.29    3.59
   3   6 -15    6.99    3.72
   3   6 -15   10.08    3.93
   3   6 -14    0.40    2.71
   3   6 -14    0.30    2.43
   3   6 -14    0.49    3.10
   3   6 -14    3.07    2.96
   3   6 -14    3.42    2.89
   3   6 -13   39.05    6.44
   3   6 -13   28.03    5.99
   3   6 -13   23.88    4.92
   3   6 -12   16.80    4.96
   3   6 -12   21.19    4.62
   3   6 -12    8.75    4.15
   3   6 -12   20.81    5.21
   3   6 -11   -0.48    3.13
   3   6 -11    1.16    2.72
   3   6 -11    1.51    2.55
   3   6 -11    2.74    3.47
   3   6 -10   62.07    8.25
   3   6 -10   71.75    8.88
   3   6 -10   81.17    8.18
   3   6  -9    7.98    3.48
   3   6  -9   12.34    3.86
   3   6  -9   15.96    4.65
   3   6  -9   15.57    4.66
   3   6  -9   11.66    4.07
   3   6  -9   10.89    5.26
   3   6  -8   87.90    8.11
   3   6  -8   82.01    7.52
   3   6  -8   98.24    9.92
   3   6  -8  100.92    9.06
   3   6  -8   83.62    8.85
   3   6  -8   70.05    8.56
   3   6  -8   85.98    8.72
   3   6  -8   67.17   10.26
   3   6  -8   75.51    8.45
   3   6  -8   96.62    8.45
   3   6  -7  356.92   18.92
   3   6  -7  400.92   18.75
   3   6  -7  377.11   17.84
   3   6  -7  351.71   17.51
   3   6  -7  378.82   17.90
   3   6  -7  359.43   20.86
   3   6  -7  390.37   21.02
   3   6  -7  337.54   21.29
   3   6  -7  381.33   20.70
   3   6  -7  319.17   18.90
   3   6  -6   10.51    3.39
   3   6  -6    8.70    3.82
   3   6  -6    7.24    3.08
   3   6  -6    9.65    6.51
   3   6  -6    8.39    2.47
   3   6  -6    6.88    2.92
   3   6  -6    6.03    2.60
   3   6  -6    8.47    2.93
   3   6  -6    6.23    2.85
   3   6  -6   10.27    4.32
   3   6  -6    5.47    3.84
   3   6  -6    8.02    4.02
   3   6  -6   11.78    4.81
   3   6  -6   10.56    6.88
   3   6  -6   11.68    5.36
   3   6  -5    5.02    2.86
   3   6  -5   -0.77    5.74
   3   6  -5    9.37    4.23
   3   6  -5    9.79    3.29
   3   6  -5    4.77    3.63
   3   6  -5    4.92    5.84
   3   6  -5    3.71    2.68
   3   6  -5   10.21    5.99
   3   6  -5    9.84    3.03
   3   6  -5    7.76    2.64
   3   6  -5    5.72    2.49
   3   6  -5    8.95    2.98
   3   6  -5    3.68    4.00
   3   6  -5    6.27    3.69
   3   6  -5    7.84    2.90
   3   6  -5    8.85    5.32
   3   6  -4  107.18   13.01
   3   6  -4   91.19    8.50
   3   6  -4   92.20   12.20
   3   6  -4   97.33    8.86
   3   6  -4  110.41   11.08
   3   6  -4   89.18    9.26
   3   6  -4  103.51    7.68
   3   6  -4  101.47   14.38
   3   6  -4   93.18    8.00
   3   6  -4   97.02    7.85
   3   6  -4   98.59    7.99
   3   6  -4   88.29    7.26
   3   6  -4   94.59    7.94
   3   6  -4  100.53   10.77
   3   6  -4  106.05   10.44
   3   6  -4   95.37   10.02
   3   6  -4   89.69   11.22
   3   6  -3   17.12    4.15
   3   6  -3   17.28    6.26
   3   6  -3   17.33    5.59
   3   6  -3   18.57    4.12
   3   6  -3   21.15    4.37
   3   6  -3   19.01    4.77
   3   6  -3   11.12    7.69
   3   6  -3   13.04    6.22
   3   6  -3   15.21    3.43
   3   6  -3    8.96    2.93
   3   6  -3   12.24    3.13
   3   6  -3   15.78    3.42
   3   6  -3   14.19    5.10
   3   6  -3   18.21    4.98
   3   6  -3   12.31    3.11
   3   6  -3   10.69    5.75
   3   6  -2   47.14    6.04
   3   6  -2   45.69    6.27
   3   6  -2   37.81    4.75
   3   6  -2   36.70    7.09
   3   6  -2   41.92    5.73
   3   6  -2   36.25    4.83
   3   6  -2   54.26    8.82
   3   6  -2   37.67    4.85
   3   6  -2   43.05    5.48
   3   6  -2   38.56    4.77
   3   6  -2   35.38    7.99
   3   6  -2   35.22    5.77
   3   6  -2   33.17    6.85
   3   6  -2   46.03    7.12
   3   6  -2   34.36    9.72
   3   6  -2   30.18    7.61
   3   6  -1  899.35   32.99
   3   6  -1  952.71   33.67
   3   6  -1  911.82   34.19
   3   6  -1  800.01   40.05
   3   6  -1  894.35   36.38
   3   6  -1  844.09   40.14
   3   6  -1  951.76   33.47
   3   6  -1  669.83   36.66
   3   6  -1  909.37   34.97
   3   6  -1  921.53   33.45
   3   6  -1  910.03   35.08
   3   6  -1  810.92   45.55
   3   6  -1  890.91   38.19
   3   6  -1  646.50   36.57
   3   6  -1  935.47   41.06
   3   6   0  136.00    9.40
   3   6   0  118.97    9.44
   3   6   0  111.48   12.60
   3   6   0  110.26   10.38
   3   6   0  109.31   12.42
   3   6   0  131.73    9.37
   3   6   0   89.40   10.92
   3   6   0  100.19   14.97
   3   6   0   88.54   10.68
   3   6   0  111.11   11.23
   3   6   0  122.73   10.07
   3   6   0  139.35   13.49
   3   6   1  235.37   13.28
   3   6   1  221.51   13.30
   3   6   1  209.52   15.43
   3   6   1  192.30   19.77
   3   6   1  168.14   15.00
   3   6   1  217.03   14.08
   3   6   1  232.25   13.12
   3   6   1  175.08   14.99
   3   6   1  178.82   14.81
   3   6   1  239.51   17.16
   3   6   1  201.71   14.78
   3   6   2   28.63    4.94
   3   6   2   25.19    8.47
   3   6   2   25.91    6.28
   3   6   2   38.13    6.94
   3   6   2   32.29    5.69
   3   6   2   30.20    5.00
   3   6   2   19.56    5.65
   3   6   2   20.17    5.40
   3   6   3   23.38    4.57
   3   6   3   25.56    7.85
   3   6   3   31.24    6.44
   3   6   3   21.12    5.61
   3   6   3   29.46    5.44
   3   6   3   28.44    6.10
   3   6   3   33.39    5.29
   3   6   4   21.15    6.07
   3   6   4   27.21    5.02
   3   6   5   22.06    4.73
   3   6   5    9.58    3.95
   3   6   5    9.07    4.48
   3   6   5   18.67    4.38
   3   6   6    2.37    3.25
   3   6   6   -0.47    2.80
   3   6   6    2.33    3.46
   3   6   6    3.71    3.18
   3   6   7  112.46   10.84
   3   6   7  109.44   11.48
   3   6   7  129.60   10.73
   3   6   8  294.55   16.26
   3   6   9   12.76    3.99
   3   6   9   13.69    3.80
   3   6  10    9.58    3.15
   3   6  10   13.46    3.41
   3   6  11    4.76    2.07
  -3  -6 -11    3.61    1.20
   3   6  11    5.35    2.21
   3   7 -16   20.02    3.66
   3   7 -15   -1.64    2.45
   3   7 -14   14.15    4.49
   3   7 -14   13.15    3.89
   3   7 -13   14.16    4.89
   3   7 -13   13.15    4.03
   3   7 -13   18.98    4.00
   3   7 -13   16.18    4.57
   3   7 -12   69.24    9.61
   3   7 -12   92.35    8.84
   3   7 -12   78.72    9.19
   3   7 -11   25.52    6.54
   3   7 -11   37.26    6.77
   3   7 -10   27.09    5.96
   3   7 -10   37.34    5.91
   3   7 -10   24.63    5.68
   3   7 -10   29.26    5.36
   3   7  -9   26.28    5.00
   3   7  -9   18.70    6.52
   3   7  -9   18.00    6.01
   3   7  -9   21.86    4.88
   3   7  -9   20.32    5.19
   3   7  -9   27.37    5.74
   3   7  -9   20.08    5.23
   3   7  -8   66.39    7.29
   3   7  -8   62.04    7.02
   3   7  -8   62.65    8.60
   3   7  -8   57.12    9.83
   3   7  -8   57.19    9.09
   3   7  -8   52.23    7.54
   3   7  -8   50.92    7.23
   3   7  -8   60.16    7.25
   3   7  -7   54.19    7.29
   3   7  -7   54.91    6.89
   3   7  -7   47.32    6.16
   3   7  -7   55.62    6.53
   3   7  -7   56.65    6.78
   3   7  -7   47.55    7.85
   3   7  -7   51.21    7.77
   3   7  -7   35.58    7.35
   3   7  -7   60.04    7.97
   3   7  -7   50.51    9.12
   3   7  -6   98.41    9.52
   3   7  -6  104.74   11.25
   3   7  -6   82.73    9.35
   3   7  -6  102.70    9.41
   3   7  -6   80.61   12.72
   3   7  -6  104.26    9.23
   3   7  -6  113.94    9.35
   3   7  -6  102.13    8.81
   3   7  -6  101.09    8.73
   3   7  -6  104.95   11.19
   3   7  -6  101.95   11.17
   3   7  -6  115.09    8.93
   3   7  -6   95.90   10.81
   3   7  -6   84.35   14.71
   3   7  -6   60.53   10.13
   3   7  -5  137.23   16.51
   3   7  -5  154.23   12.20
   3   7  -5  151.16   16.71
   3   7  -5  178.26   13.18
   3   7  -5  152.87   14.52
   3   7  -5  184.50   11.28
   3   7  -5  164.65   13.68
   3   7  -5  155.57   18.92
   3   7  -5  168.51   12.08
   3   7  -5  172.45   11.66
   3   7  -5  166.31   11.49
   3   7  -5  160.29   11.26
   3   7  -5  178.12   11.46
   3   7  -5  173.55   14.95
   3   7  -5  156.99   14.09
   3   7  -5  118.05   14.41
   3   7  -4  277.06   23.08
   3   7  -4  302.43   17.82
   3   7  -4  292.79   22.81
   3   7  -4  292.56   17.67
   3   7  -4  300.46   20.56
   3   7  -4  325.75   16.28
   3   7  -4  323.53   19.41
   3   7  -4  251.91   25.46
   3   7  -4  320.60   17.08
   3   7  -4  287.15   16.25
   3   7  -4  309.77   16.56
   3   7  -4  313.12   16.50
   3   7  -4  305.68   15.82
   3   7  -4  300.23   20.56
   3   7  -4  296.46   19.93
   3   7  -4  294.10   20.30
   3   7  -4  245.72   21.04
   3   7  -3  247.56   20.94
   3   7  -3  240.25   15.80
   3   7  -3  263.90   21.15
   3   7  -3  213.16   17.66
   3   7  -3  231.01   15.66
   3   7  -3  277.00   17.32
   3   7  -3  252.65   14.12
   3   7  -3  214.57   23.02
   3   7  -3  266.15   15.08
   3   7  -3  252.69   14.39
   3   7  -3  264.72   15.05
   3   7  -3  264.02   14.16
   3   7  -3  242.12   14.56
   3   7  -3  218.27   19.61
   3   7  -3  276.35   18.80
   3   7  -3  270.79   19.30
   3   7  -3  218.56   17.46
   3   7  -2   56.03    6.23
   3   7  -2   49.28    6.72
   3   7  -2   49.24    6.79
   3   7  -2   54.64    6.43
   3   7  -2   48.47    6.04
   3   7  -2   44.34    5.99
   3   7  -2   44.28    7.89
   3   7  -2   46.19    7.04
   3   7  -2   65.18   10.64
   3   7  -2   46.98    9.66
   3   7  -2   42.91    8.21
   3   7  -2   42.99    8.10
   3   7  -2   45.32    7.93
   3   7  -2   48.56    9.66
   3   7  -2   31.98   10.52
   3   7  -1  269.33   20.46
   3   7  -1  274.75   15.21
   3   7  -1  204.49   16.86
   3   7  -1  226.46   23.34
   3   7  -1  165.16   16.29
   3   7  -1  206.44   19.00
   3   7  -1  254.16   16.50
   3   7  -1  246.71   19.75
   3   7  -1  180.19   16.73
   3   7  -1  269.25   16.26
   3   7  -1  258.60   14.49
   3   7  -1  226.96   17.47
   3   7   0  132.02   10.36
   3   7   0  112.02   11.88
   3   7   0  111.40   16.04
   3   7   0  104.94   12.39
   3   7   0  128.90   11.23
   3   7   0  133.94   10.07
   3   7   0   82.51   11.36
   3   7   0  116.16   13.50
   3   7   0  126.53   11.93
   3   7   0  120.86   12.45
   3   7   1   24.55    6.51
   3   7   1   18.49    5.52
   3   7   1   14.57    5.60
   3   7   1   28.39    5.08
   3   7   1   23.37    8.53
   3   7   1   25.85    4.74
   3   7   1   19.81    4.36
   3   7   1   28.18    6.25
   3   7   1   21.30    5.30
   3   7   2    1.16    2.40
   3   7   2    1.97    2.44
   3   7   2   -8.07    6.75
   3   7   2   -1.89    3.74
   3   7   2    0.55    3.22
   3   7   2    0.78    2.91
   3   7   2   -2.54    4.10
   3   7   3  130.27   15.70
   3   7   3   88.50   10.56
   3   7   3  134.44   10.75
   3   7   3  119.13   11.17
   3   7   3  117.21   12.51
   3   7   3  122.92   10.32
   3   7   4   13.00    4.76
   3   7   4   15.97    4.47
   3   7   4    5.80    3.73
   3   7   4   13.06    4.80
   3   7   4   10.00    3.77
   3   7   5   35.97    5.80
   3   7   5   40.90    6.14
   3   7   5   28.75    6.14
   3   7   5   32.21    6.02
   3   7   6   32.77    6.35
   3   7   6   31.58    5.71
   3   7   6   38.59    7.08
   3   7   6   29.87    5.00
   3   7   7   44.56    6.17
   3   7   7   41.23    6.90
   3   7   7   36.86    6.59
   3   7   7   45.97    6.04
   3   7   8   68.32    6.91
   3   7   8   54.68    7.40
   3   7   9    1.06    2.27
   3   7   9    0.31    2.09
   3   7  10    1.98    1.84
   3   7  10    3.14    2.00
   3   8 -15    1.56    1.71
   3   8 -14    0.54    2.56
   3   8 -14    4.85    2.59
   3   8 -13   22.15    4.77
   3   8 -13   20.96    5.32
   3   8 -12  128.69   11.01
   3   8 -12  144.03   10.32
   3   8 -12  117.09   10.50
   3   8 -12  108.06   11.61
   3   8 -11   14.57    4.66
   3   8 -11   21.49    4.47
   3   8 -11   16.40    4.40
   3   8 -11   14.65    5.22
   3   8 -10    2.20    2.78
   3   8 -10    2.25    3.33
   3   8 -10    5.46    4.06
   3   8  -9   61.41    7.19
   3   8  -9   49.06    7.41
   3   8  -9   39.61    8.08
   3   8  -9   54.48    6.82
   3   8  -9   36.90    6.68
   3   8  -8    9.27    3.39
   3   8  -8    9.94    4.69
   3   8  -8   10.49    4.48
   3   8  -8   11.63    5.68
   3   8  -8    7.68    3.41
   3   8  -8    7.15    3.94
   3   8  -7    4.48    2.87
   3   8  -7    1.24    3.84
   3   8  -7    0.90    3.05
   3   8  -7    3.13    4.85
   3   8  -7    0.63    3.57
   3   8  -7    5.17    3.46
   3   8  -7   -0.38    2.61
   3   8  -7    3.99    2.86
   3   8  -6  160.73   13.78
   3   8  -6  195.75   13.88
   3   8  -6  189.44   13.27
   3   8  -6  211.69   13.75
   3   8  -6  214.56   13.79
   3   8  -6  197.38   12.99
   3   8  -6  208.70   16.60
   3   8  -6  184.18   15.88
   3   8  -6  205.70   22.12
   3   8  -6  146.67   16.76
   3   8  -5   70.83    8.54
   3   8  -5   88.44    9.77
   3   8  -5   69.50    8.22
   3   8  -5   82.17    8.39
   3   8  -5   83.09    8.22
   3   8  -5   79.63    8.14
   3   8  -5   73.85    7.96
   3   8  -5   61.39    9.44
   3   8  -5   67.22   10.03
   3   8  -5   87.94   10.24
   3   8  -5   89.81    8.15
   3   8  -5   72.56   14.23
   3   8  -5   49.88   10.50
   3   8  -4  293.52   18.15
   3   8  -4  247.99   22.15
   3   8  -4  276.42   18.41
   3   8  -4  293.12   21.27
   3   8  -4  329.06   17.50
   3   8  -4  308.21   17.53
   3   8  -4  305.50   17.06
   3   8  -4  318.44   16.76
   3   8  -4  300.60   17.16
   3   8  -4  271.03   20.49
   3   8  -4  294.63   16.15
   3   8  -4  257.65   26.41
   3   8  -4  226.26   21.16
   3   8  -3  343.78   20.11
   3   8  -3  277.43   23.77
   3   8  -3  303.83   19.33
   3   8  -3  262.75   21.24
   3   8  -3  353.26   17.63
   3   8  -3  350.62   18.22
   3   8  -3  372.38   19.05
   3   8  -3  365.61   18.85
   3   8  -3  320.54   17.90
   3   8  -3  303.41   23.96
   3   8  -3  245.80   26.26
   3   8  -3  266.53   20.79
   3   8  -3  313.81   21.64
   3   8  -2   -2.46    5.59
   3   8  -2    4.14    3.40
   3   8  -2    1.95    3.58
   3   8  -2    2.93    5.07
   3   8  -2    2.73    3.96
   3   8  -2    4.90    3.10
   3   8  -2    0.40    2.87
   3   8  -2    1.82    2.56
   3   8  -2   -1.22    7.05
   3   8  -1    1.07    2.87
   3   8  -1   -0.66    4.01
   3   8  -1   -0.73    5.07
   3   8  -1    3.68    2.84
   3   8  -1    0.79    2.45
   3   8  -1    4.68    4.32
   3   8  -1    4.75    7.06
   3   8  -1    1.10    2.23
   3   8   0   59.67    7.39
   3   8   0   51.13    6.53
   3   8   0   52.90    8.60
   3   8   0   42.20    8.87
   3   8   0   62.30   12.74
   3   8   0   55.57    7.99
   3   8   0   51.78    8.67
   3   8   0   47.38    6.29
   3   8   0   71.38    8.31
   3   8   1   34.32    7.17
   3   8   1   31.72    6.58
   3   8   1   43.30   10.67
   3   8   1   27.96    5.31
   3   8   1   51.36    6.36
   3   8   1   35.41    6.61
   3   8   2   82.10   13.83
   3   8   2   89.62    8.80
   3   8   2   88.69    9.76
   3   8   2   88.23   10.48
   3   8   3  189.01   18.94
   3   8   3  154.93   13.80
   3   8   3  176.10   15.33
   3   8   3  163.20   13.05
   3   8   3  172.68   12.31
   3   8   4    7.91    4.23
   3   8   4    9.90    4.89
   3   8   4    6.77    3.71
   3   8   5   56.24    6.87
   3   8   5   51.20    6.35
   3   8   5   56.54    7.32
   3   8   5   63.83    8.68
   3   8   6   20.97    4.49
   3   8   6   25.92    5.29
   3   8   6   26.84    5.42
   3   8   7    2.39    2.53
   3   8   7    5.29    3.06
   3   8   7    2.18    2.65
   3   8   8    4.51    2.42
   3   8   9    6.50    2.13
   3   9 -14   -0.72    1.45
   3   9 -13   13.57    3.57
   3   9 -13    9.70    3.02
   3   9 -12   25.28    5.43
   3   9 -12   25.06    4.87
   3   9 -11    3.74    3.35
   3   9 -11    2.46    2.44
   3   9 -11    1.96    2.30
   3   9 -11    1.41    2.75
   3   9 -10    8.05    3.24
   3   9 -10    3.15    3.99
   3   9 -10   10.22    3.85
   3   9 -10   12.98    3.59
   3   9 -10    5.83    3.55
   3   9  -9  103.47   11.52
   3   9  -9   94.57   10.00
   3   9  -9  114.59    9.66
   3   9  -9  114.02   10.53
   3   9  -9  123.90   10.27
   3   9  -8  175.89   12.29
   3   9  -8  150.96   14.65
   3   9  -8  160.46   12.97
   3   9  -7   15.97    4.36
   3   9  -7   16.73    4.39
   3   9  -7    9.61    5.29
   3   9  -6   26.01    6.73
   3   9  -6   43.13    6.11
   3   9  -6   45.55    6.49
   3   9  -6   35.40    6.25
   3   9  -5   23.96    5.14
   3   9  -5   20.44    4.40
   3   9  -5   12.47    8.26
   3   9  -5   21.69    5.27
   3   9  -5   22.17    4.80
   3   9  -5   13.03    4.79
   3   9  -5   18.22    4.59
   3   9  -5   17.54    5.50
   3   9  -4   94.30    9.15
   3   9  -4   80.71    9.50
   3   9  -4   59.84   13.83
   3   9  -4   95.30    9.01
   3   9  -4   89.57    8.36
   3   9  -4   71.48   10.59
   3   9  -3   38.54    5.88
   3   9  -3   26.81    6.65
   3   9  -3   41.45    6.71
   3   9  -3   18.95    8.93
   3   9  -3   43.08    5.82
   3   9  -3   34.96    5.68
   3   9  -2   72.29    7.78
   3   9  -2   52.53    9.39
   3   9  -2   60.62    9.69
   3   9  -2   58.17    8.38
   3   9  -2   65.68   13.43
   3   9  -2   76.51    8.03
   3   9  -2   82.95    7.82
   3   9  -1   13.49    5.34
   3   9  -1   12.87    5.60
   3   9  -1    9.88    4.18
   3   9  -1   12.92    3.62
   3   9  -1   21.57    8.63
   3   9   0  114.94   16.17
   3   9   0   93.40   10.36
   3   9   0  105.03    9.03
   3   9   0   89.85   11.07
   3   9   1  127.25   11.82
   3   9   1   93.85   11.36
   3   9   1  114.92   16.18
   3   9   2   52.97    6.30
   3   9   2   51.07    8.31
   3   9   3   29.17    8.07
   3   9   3   26.54    6.26
   3   9   3   27.51    5.69
   3   9   4    1.92    3.15
   3   9   4    1.74    2.81
   3   9   5   20.50    4.65
   3   9   5    8.74    3.68
   3   9   6    1.25    2.37
   3   9   6   -0.63    2.34
   3   9   7   40.41    5.11
   3  10 -12   -1.23    1.95
   3  10 -11    0.26    2.18
   3  10 -10    0.30    2.17
   3  10  -9   75.82    7.89
   3  10  -8  149.22   11.41
   3  10  -4   12.51    4.14
   3  10  -4   15.16    8.00
   3  10  -3   16.84    4.40
   3  10  -3   12.26    7.10
   3  10  -2   41.49    5.77
   3  10  -2   38.21    6.52
   3  10  -2   40.11   10.22
   3  10  -1   -1.79    3.20
   3  10  -1   -0.96    6.05
   3  10  -1    1.79    2.10
   3  10   0   61.97    8.84
   3  10   0   75.55    8.71
   3  10   0   75.86   13.04
   3  10   1   43.09    7.31
   3  10   1   41.84    6.46
   3  10   1   47.83    9.75
   3  10   2    2.28    2.95
   3  10   2   -0.78    2.76
   3  10   2    3.32    4.28
   3  10   3    1.75    2.31
   3  10   3    1.59    2.57
   3  10   4   19.23    3.92
   3  10   4   19.17    4.27
   3  10   5    1.21    1.73
   3  10   6    8.10    2.16
   3  11  -2    1.34    2.43
   3  11  -1    1.30    2.26
   3  11   0    8.34    2.91
   3  11   1    4.25    2.49
   3  11   2    7.44    2.42
   3  11   3    2.03    1.61
  -4  15  -1    2.22    3.25
  -4  15  -2    2.97    3.39
  -4  14   5    6.59    4.06
  -4  14   4    5.09    4.90
  -4  14   3   -2.90    5.95
  -4  14   3    1.15    3.04
  -4  14   2    1.56    4.85
  -4  14   2   -0.50    3.66
  -4  14   2    1.41    3.41
  -4  14   1   16.88    7.96
  -4  14   1   19.13    6.31
  -4  14   1   13.32    5.41
  -4  14   0   31.40    9.16
  -4  14   0   30.97    7.23
  -4  14   0   38.50    7.96
  -4  14  -1    2.92    5.15
  -4  14  -1    1.89    4.86
  -4  14  -1    1.19    4.27
  -4  14  -2   24.58    7.36
  -4  14  -2   31.02    7.44
  -4  14  -3    4.76    2.46
  -4  14  -3    1.21    4.66
  -4  14  -3    5.15    5.38
  -4  14  -4   -0.51    2.32
  -4  14  -4    6.11    4.71
  -4  14  -4    9.46    4.80
  -4  14  -5   11.19    2.98
  -4  14  -5    6.20    4.44
  -4  14  -5    6.32    4.75
  -4  14  -6   -0.70    2.01
  -4  14  -7    1.04    1.89
  -4  14  -8   13.21    2.87
  -4  13   7   33.21    7.58
  -4  13   6    5.77    5.32
  -4  13   6    6.76    3.47
  -4  13   5   -0.88    6.65
  -4  13   5    6.16    3.61
  -4  13   4   -1.73    3.68
  -4  13   4    3.97    6.40
  -4  13   4    0.96    3.88
  -4  13   4   -0.51    3.62
  -4  13   3   28.21    9.93
  -4  13   3   25.82    6.93
  -4  13   3   21.21    6.90
  -4  13   2   20.40    9.09
  -4  13   2   14.33    6.19
  -4  13   2   15.80    6.23
  -4  13   1   23.83    9.99
  -4  13   1   32.80    8.46
  -4  13   1   33.02    8.65
  -4  13   0   17.57    8.92
  -4  13   0   24.23    7.87
  -4  13   0   26.26    8.33
  -4  13  -1   19.55    8.94
  -4  13  -1   17.89    6.98
  -4  13  -1   11.44    6.80
  -4  13  -2   57.01   11.67
  -4  13  -2   52.40    8.42
  -4  13  -2   38.10    9.45
  -4  13  -2   64.64    6.93
  -4  13  -2   32.68    8.84
  -4  13  -3    6.76    6.01
  -4  13  -3   10.27    6.41
  -4  13  -3    7.87    4.83
  -4  13  -3    3.14    2.73
  -4  13  -4   37.16    8.55
  -4  13  -4   26.61    7.70
  -4  13  -4   28.98    6.73
  -4  13  -4   27.58    5.15
  -4  13  -5    2.82    3.21
  -4  13  -5    5.65    5.09
  -4  13  -5    5.14    3.01
  -4  13  -5    4.64    3.92
  -4  13  -5    3.98    5.63
  -4  13  -6   17.82    4.43
  -4  13  -6   18.16    5.26
  -4  13  -6   17.34    3.87
  -4  13  -7   10.87    3.22
  -4  13  -7   11.81    3.65
  -4  13  -8   30.80    4.49
  -4  13  -8   27.20    4.60
  -4  13  -9   12.08    2.80
  -4  13  -9   13.41    3.37
  -4  13 -10    1.70    2.02
  -4  12   9    1.65    2.71
  -4  12   9   -1.80    3.09
  -4  12   8    1.30    4.75
  -4  12   8    3.97    3.26
  -4  12   7   -0.86    5.84
  -4  12   7    1.01    3.54
  -4  12   6    5.14    6.51
  -4  12   6   10.35    4.58
  -4  12   5   35.14   11.52
  -4  12   5   29.78    6.81
  -4  12   4   12.99    5.82
  -4  12   4   13.67    5.72
  -4  12   4    8.43    4.83
  -4  12   3  156.54   14.31
  -4  12   3  169.45   16.44
  -4  12   2   35.03    6.82
  -4  12   2   13.68    9.97
  -4  12   2   19.42    7.56
  -4  12   1    5.39    7.23
  -4  12   1    0.55    4.27
  -4  12   1    1.65    5.21
  -4  12   1    3.45    5.57
  -4  12   0   23.31   10.27
  -4  12   0   29.13    6.81
  -4  12   0   22.27    7.93
  -4  12   0   35.91    9.34
  -4  12  -1    0.88    5.09
  -4  12  -1   -1.83    6.03
  -4  12  -1   -1.82    3.43
  -4  12  -1    2.43    7.06
  -4  12  -1    2.55    2.56
  -4  12  -2    7.88    6.27
  -4  12  -2    3.67    5.58
  -4  12  -2    3.31    6.56
  -4  12  -2    4.96    4.78
  -4  12  -2    9.62    3.71
  -4  12  -3   54.99   10.95
  -4  12  -3   68.10    7.76
  -4  12  -3   54.02   10.94
  -4  12  -3   48.07    8.96
  -4  12  -4   83.79    8.64
  -4  12  -4   46.30   10.93
  -4  12  -5    5.53    6.34
  -4  12  -5   12.92    4.41
  -4  12  -5   17.93    4.50
  -4  12  -6   67.15   11.16
  -4  12  -6   57.56    7.26
  -4  12  -6   63.86    9.59
  -4  12  -6   59.58   10.49
  -4  12  -7   10.19    3.94
  -4  12  -7   11.43    4.63
  -4  12  -7    7.53    3.21
  -4  12  -8    9.11    3.85
  -4  12  -8    6.62    3.34
  -4  12  -9    9.17    3.58
  -4  12  -9    8.01    3.18
  -4  12 -10    1.71    2.48
  -4  12 -10    1.81    2.20
  -4  12 -11    5.98    2.78
  -4  12 -11    9.17    2.55
  -4  11  11   10.86    3.97
  -4  11  10   -1.34    4.04
  -4  11  10    5.23    2.98
  -4  11   9    0.54    3.93
  -4  11   9   -0.70    4.37
  -4  11   9    0.39    2.78
  -4  11   8   93.20   14.82
  -4  11   8   66.34    8.23
  -4  11   7   30.65    7.52
  -4  11   7   29.15    6.24
  -4  11   6    8.74    8.21
  -4  11   6    2.68    4.16
  -4  11   5   29.68   11.35
  -4  11   5   21.79    6.46
  -4  11   4   17.11    6.15
  -4  11   4   16.96   10.29
  -4  11   3  154.75   14.67
  -4  11   3  171.49   16.85
  -4  11   3  189.80   17.98
  -4  11   3  188.98   14.15
  -4  11   3  130.86   20.78
  -4  11   2   -1.65    3.03
  -4  11   2    3.99    5.35
  -4  11   2    0.83    5.24
  -4  11   2   -1.43    7.66
  -4  11   2    3.11    3.93
  -4  11   1   27.64    8.05
  -4  11   1   31.09    8.58
  -4  11   1   31.25    6.64
  -4  11   1   29.34   11.08
  -4  11   0   62.10   11.29
  -4  11   0   35.57   10.05
  -4  11   0   65.00    9.01
  -4  11   0   36.15   12.77
  -4  11  -1  227.27   21.39
  -4  11  -1  266.10   15.47
  -4  11  -1  296.52   16.34
  -4  11  -1  277.63   19.28
  -4  11  -1  211.90   24.83
  -4  11  -2   66.67    7.51
  -4  11  -2   57.30   11.05
  -4  11  -2   29.09    9.27
  -4  11  -2   58.49    7.19
  -4  11  -2   53.45   12.32
  -4  11  -2   51.84    8.48
  -4  11  -3   57.12    7.19
  -4  11  -3   52.10   10.76
  -4  11  -3   37.84    9.86
  -4  11  -3   51.17    7.00
  -4  11  -3   50.71   11.58
  -4  11  -3   55.27    8.97
  -4  11  -4   26.82    5.41
  -4  11  -4   11.75    7.39
  -4  11  -4   23.65    8.03
  -4  11  -4   24.44    5.02
  -4  11  -4   26.80    6.74
  -4  11  -5   14.56    4.59
  -4  11  -5   16.63    7.17
  -4  11  -5   13.30    6.99
  -4  11  -5   11.34    5.13
  -4  11  -5   19.70    4.84
  -4  11  -6   32.98    5.81
  -4  11  -6   32.58    6.17
  -4  11  -6   30.62    7.39
  -4  11  -6   35.27    8.50
  -4  11  -7    3.70    3.51
  -4  11  -8    2.91    3.78
  -4  11  -8    5.34    3.25
  -4  11  -9   24.39    5.45
  -4  11  -9   19.13    4.66
  -4  11 -10   30.90    5.79
  -4  11 -10   27.13    5.11
  -4  11 -11   12.71    3.89
  -4  11 -11   17.23    3.62
  -4  11 -12   26.74    4.27
  -4  11 -12   29.56    4.19
   4 -10 -12    2.92    1.42
  -4  10  12    2.35    2.76
  -4  10  11    1.56    2.56
   4 -10 -11    1.57    1.45
  -4  10  11   -0.53    3.76
  -4  10  10    5.57    3.12
   4 -10 -10    4.31    1.82
  -4  10  10   -0.64    4.91
   4 -10  -9   15.67    2.94
  -4  10   9   11.94    7.46
  -4  10   9   15.72    4.38
  -4  10   9   22.12    7.24
  -4  10   8  229.64   24.75
  -4  10   8  187.60   13.93
  -4  10   8  178.83   18.48
  -4  10   7  117.78   10.75
  -4  10   7  171.08   22.80
  -4  10   6   -0.42    2.93
  -4  10   6   -1.52    4.41
  -4  10   6    2.93    8.71
  -4  10   5   17.38    6.28
  -4  10   5   17.29    6.08
  -4  10   5   25.95    4.93
  -4  10   5   14.23    6.13
  -4  10   5   18.05   10.95
  -4  10   4    4.71    4.97
  -4  10   4    3.26    4.21
  -4  10   3   20.10    6.88
  -4  10   3   17.73    5.52
  -4  10   3   16.62    4.75
  -4  10   2   16.51    6.73
  -4  10   2   17.96    6.60
  -4  10   2   11.94    4.47
  -4  10   2    8.61    9.96
  -4  10   2   12.97    4.61
  -4  10   1   46.43    9.96
  -4  10   1   42.29    6.52
  -4  10   1   37.08    9.29
  -4  10   1   45.27   13.72
  -4  10   1   37.03    6.75
  -4  10   0  147.21   10.56
  -4  10   0  144.61   12.89
  -4  10   0  148.13   16.73
  -4  10   0  101.35   17.35
  -4  10   0  132.41   15.22
  -4  10   0  154.21   10.40
  -4  10  -1  689.63   27.93
  -4  10  -1  713.67   28.29
  -4  10  -1  664.75   32.02
  -4  10  -1  541.18   39.71
  -4  10  -1  606.61   37.21
  -4  10  -1  581.63   34.75
  -4  10  -2  112.01    9.51
  -4  10  -2  114.39   14.16
  -4  10  -2  123.17   10.23
  -4  10  -2  116.03    9.44
  -4  10  -2   95.32   13.70
  -4  10  -2  118.33   12.03
  -4  10  -2   89.41   15.47
  -4  10  -3    4.78    3.24
  -4  10  -3    6.91    3.30
  -4  10  -3   14.58    6.57
  -4  10  -3   11.08    6.72
  -4  10  -3    7.57    3.33
  -4  10  -3    9.60    6.20
  -4  10  -3    7.15    4.53
  -4  10  -4   18.28    4.84
  -4  10  -4   13.52    4.05
  -4  10  -4   20.04    5.92
  -4  10  -4   12.73    7.00
  -4  10  -4   17.07    4.56
  -4  10  -5    3.60    3.61
  -4  10  -5   -1.52    4.63
  -4  10  -5    5.40    3.07
  -4  10  -5    1.82    4.22
  -4  10  -6    4.26    3.79
  -4  10  -6    0.71    5.07
  -4  10  -6    3.48    3.12
  -4  10  -6    0.60    3.80
  -4  10  -6    3.70    4.95
  -4  10  -7   52.82    8.54
  -4  10  -7   52.75    7.47
  -4  10  -7   46.80    7.09
  -4  10  -8   20.53    4.99
  -4  10  -8   36.02    7.19
  -4  10  -8   33.28    6.16
  -4  10  -9   53.94    7.88
  -4  10 -10   69.29    8.31
  -4  10 -11    2.44    2.93
  -4  10 -11    1.84    2.94
  -4  10 -12    1.44    2.36
  -4  10 -12    2.08    2.64
  -4  10 -13   14.00    3.11
  -4  10 -13    8.52    2.92
   4  -9 -13   35.66    3.69
  -4   9  13   19.14    5.84
   4  -9 -12   23.29    3.42
  -4   9  12   25.60    4.80
  -4   9  12   14.95    5.86
  -4   9  11    2.43    3.08
   4  -9 -11    2.60    1.96
  -4   9  10    5.58    5.15
   4  -9 -10   13.29    2.91
  -4   9  10   12.22    7.74
  -4   9  10    9.89    4.04
  -4   9   9   92.51   16.25
  -4   9   9   50.07    7.22
   4  -9  -8  293.21   13.63
  -4   9   8  193.65   14.93
  -4   9   8  157.14   18.48
  -4   9   8  315.28   29.27
   4  -9  -7   63.04    5.60
  -4   9   7   52.35    7.15
  -4   9   7   51.67   14.55
  -4   9   6   50.85    9.93
   4  -9  -6   55.25    5.15
  -4   9   5   14.23    3.93
   4  -9  -5   18.36    2.93
  -4   9   5   19.61    5.58
  -4   9   5    4.98    4.52
  -4   9   4  519.82   29.71
  -4   9   4  541.43   24.62
  -4   9   4  569.09   30.96
  -4   9   4  581.61   24.48
  -4   9   4  541.63   29.06
  -4   9   3  201.22   23.99
  -4   9   3  213.75   16.55
  -4   9   3  227.12   12.96
  -4   9   3  250.82   15.09
  -4   9   3  225.51   18.50
  -4   9   2    3.73    4.82
  -4   9   2    7.58    3.94
  -4   9   2    6.34    8.65
  -4   9   2    5.91    3.59
  -4   9   1    0.28    2.15
  -4   9   1    1.21    2.76
  -4   9   1    2.40    8.32
  -4   9   1    1.53    4.94
  -4   9   1    3.11    3.33
  -4   9   0   85.46    9.26
  -4   9   0   89.75    7.38
  -4   9   0   94.41   12.62
  -4   9   0   92.33    7.55
  -4   9  -1  607.98   24.72
  -4   9  -1  576.22   28.27
  -4   9  -1  581.46   24.66
  -4   9  -1  604.24   25.52
  -4   9  -1  527.18   32.42
  -4   9  -2   15.82    3.71
  -4   9  -2   12.19    5.00
  -4   9  -2   23.42    8.65
  -4   9  -2   15.78    3.77
  -4   9  -2   16.84    7.05
  -4   9  -2   14.93    3.94
  -4   9  -3  115.26    9.70
  -4   9  -3  111.73    9.01
  -4   9  -3  126.74    9.54
  -4   9  -3   94.27   12.86
  -4   9  -3   91.86   10.63
  -4   9  -3  112.65    9.22
  -4   9  -4   87.13    8.26
  -4   9  -4   74.94   11.47
  -4   9  -4   75.72    9.50
  -4   9  -4   92.66    8.32
  -4   9  -4   66.02    7.46
  -4   9  -5  301.54   21.65
  -4   9  -5  312.65   17.72
  -4   9  -5  303.45   22.94
  -4   9  -5  291.69   19.48
  -4   9  -5  278.96   16.53
  -4   9  -6   55.51    9.08
  -4   9  -6   58.30    7.11
  -4   9  -6   49.69    7.06
  -4   9  -6   54.13    8.21
  -4   9  -7   30.30    5.68
  -4   9  -7   28.47    6.59
  -4   9  -8   29.80    5.93
  -4   9  -8   17.43    4.84
  -4   9  -9   32.17    6.45
  -4   9  -9   22.41    5.27
  -4   9  -9   19.18    4.93
  -4   9 -10   38.98    6.52
  -4   9 -10   60.19    7.84
  -4   9 -11    7.89    3.85
  -4   9 -11   11.72    3.83
  -4   9 -12    7.14    3.23
  -4   9 -12    6.97    3.36
  -4   9 -13   31.28    4.87
  -4   9 -13   32.11    4.91
  -4   9 -14   35.13    4.31
   4  -8 -14    2.16    1.52
  -4   8  14    2.13    3.10
   4  -8 -13  184.97    9.91
  -4   8  13  165.11   12.06
  -4   8  12   80.61   12.92
  -4   8  12  107.33   10.19
   4  -8 -12  105.33    7.80
  -4   8  11   17.59    7.52
   4  -8 -11   25.05    3.96
  -4   8  11   17.46    5.07
   4  -8 -10   83.96    7.11
  -4   8  10   56.83    8.18
  -4   8  10   84.82   15.43
  -4   8   9   15.29    7.03
   4  -8  -9   13.16    2.98
  -4   8   9    3.40    3.70
  -4   8   9   18.55   10.15
   4  -8  -8   32.07    4.18
  -4   8   8   17.39    7.10
  -4   8   7    3.26    5.06
   4  -8  -7    9.80    2.59
  -4   8   7    8.95    3.63
  -4   8   7   15.85    9.90
  -4   8   6    8.94    5.93
  -4   8   6   23.16    4.51
  -4   8   6   32.62   11.82
   4  -8  -6   28.65    3.54
  -4   8   5  111.70    9.28
  -4   8   5  108.59   17.02
  -4   8   5  116.89   13.19
  -4   8   5  122.03   12.20
   4  -8  -5  147.86    7.88
  -4   8   4 1796.86   59.11
[truncated: 1,314,092 more chars]
